# Supplementary material for: Insecticide resistance in Anopheles arabiensis in Sudan: temporal trends and underlying mechanisms
Source: Parasit Vectors. 2014 May 8;7:213. doi: 10.1186/1756-3305-7-213 (PMC4026821; doi:10.1186/1756-3305-7-213)
Supplement: Additional file 4: Table S3 — List of genes, with corrected p-values and Fold Change, significantly differentially expressed in Wad Medani vs Dongola arrays. [file 1756-3305-7-213-S4.xlsx]

## Sheet: Wad Medani Resistant vs Dongola
ProbeName	Corrected p-value	FCAbsolute	regulation	log2FC	Description	Gene Name
CUST_10487_PI422575199	0.0029131	211.79	down	7.72649	AGAP011923-PA [Anopheles gambiae str. PEST]	AGAP011923
CUST_10943_PI422575199	0.00298695	177.778	down	7.47393	AGAP012388-PA [Anopheles gambiae str. PEST]	AGAP012388
CUST_12583_PI422575199	0.00735957	136.386	down	7.09155	anopheles gambiae pest agap012807-pa	AGAP009360
CUST_12579_PI422575199	0.0287623	116.535	down	6.86462	anopheles gambiae pest agap012830-pa	AGAP009358
CUST_12592_PI422575199	0.0395772	102.965	down	6.68601	anopheles gambiae pest agap012706-pa	AGAP009369
CUST_12580_PI422575199	0.0372437	102.683	down	6.68205		AGAP009358
CUST_13914_PI422575199	0.0102662	98.072	down	6.61577	anopheles gambiae pest agap012807-pa	AGAP012807
CUST_12575_PI422575199	0.0141246	87.9581	down	6.45875	AGAP009354-PA [Anopheles gambiae str. PEST]	AGAP009354
CUST_11569_PI422575199	0.0029131	85.9184	up	6.4249	trypsin	AGAP008291
CUST_13936_PI422575199	0.0499423	84.1622	down	6.3951	anopheles gambiae pest agap012830-pa	AGAP012830
CUST_12584_PI422575199	0.0165277	76.6117	down	6.25949	AGAP009361-PA [Anopheles gambiae str. PEST]	AGAP009361
CUST_12577_PI422575199	0.0147156	76.5016	down	6.25742	AGAP009356-PA [Anopheles gambiae str. PEST]	AGAP009356
CUST_11427_PI422575199	0.0026744	67.7675	up	6.08252	argininosuccinate lyase	AGAP008141
CUST_12594_PI422575199	0.0249161	52.3783	down	5.7109	AGAP009371-PA [Anopheles gambiae str. PEST]	AGAP009371
CUST_13472_PI422575199	0.00638853	45.1644	up	5.49712	zinc finger matrin-type protein 5	AGAP010248
CUST_6071_PI422575199	0.00758144	43.7649	down	5.4517	glucose dehydrogenase	AGAP003780
CUST_4358_PI422575199	0.00407743	43.6364	up	5.44746	inwardly rectifying k+ channel protein	AGAP001280
CUST_10384_PI422575199	0.00519161	43.0469	down	5.42784	ornithine decarboxylase	AGAP011807
CUST_11568_PI422575199	0.00638853	39.7759	up	5.31382	trypsin-related protease	AGAP008290
CUST_13473_PI422575199	0.00519161	38.7837	up	5.27738	cation chloride cotransporter	AGAP010249
CUST_9415_PI422575199	0.0433505	37.7942	down	5.24009	fbn8	AGAP010772
CUST_10370_PI422575199	0.00963007	36.8058	down	5.20186	serine protease	AGAP011793
CUST_12119_PI422575199	0.0186964	35.4287	up	5.14685	cdc73 domain protein	AGAP008885
CUST_3526_PI422575199	0.0037142	33.112	up	5.04928	chymotrypsin-like protein	AGAP001198
CUST_4267_PI422575199	0.0388187	31.4746	down	4.97612	brain chitinase and chia	AGAP013260
CV_A_90_P006563	0.0029131	30.3909	up	4.92557
CUST_2897_PI422575199	0.0122361	28.8594	down	4.85097	lysozyme	AGAP007343
CUST_13535_PI422575199	0.0026744	28.7367	up	4.84482	trypsin	AGAP008293
CUST_11702_PI422575199	0.00519161	28.0212	up	4.80845	anopheles gambiae pest agap012637-pa	AGAP008438
CUST_6262_PI422575199	0.00659633	27.9558	down	4.80508	AGAP013070-PA [Anopheles gambiae str. PEST]	AGAP013070
CUST_8184_PI422575199	0.00298695	27.6106	down	4.78715	ubiquinone biosynthesis monooxygenase coq6	AGAP000106
CUST_11570_PI422575199	0.0029131	25.547	up	4.67508	trypsin	AGAP008292
CUST_2218_PI422575199	0.00519161	25.51	down	4.67299	chymotrypsin 1	AGAP006709
CUST_10077_PI422575199	0.00682669	25.2284	down	4.65698	kazal domain-containing peptide	AGAP011482
CUST_5916_PI422575199	0.00519161	24.1137	down	4.59178	AGAP013070-PA [Anopheles gambiae str. PEST]	AGAP013502
CUST_12578_PI422575199	0.0497559	23.8201	down	4.57411	AGAP009357-PA [Anopheles gambiae str. PEST]	AGAP009357
DETOX_623_PI422610884	0.0058438	23.3051	up	4.54257	GSTE4 - Glutathion S-transferase; target probed by LSTM-AGAM-DETOX V3 probe agam-detox-1N16	AGAP009193
CUST_2069_PI422575199	0.0428289	23.1948	down	4.53573	cysteine-rich venom	AGAP006582
CUST_8590_PI422575199	0.00762314	22.3637	up	4.48309	allantoinase	AGAP000239
CUST_13095_PI422575199	0.0051108	22.3423	down	4.4817	cuticular protein 49ah	AGAP009868
CUST_1899_PI422575199	0.0136297	22.2944	down	4.47861	venom allergen 5	AGAP006418
CUST_11602_PI422575199	0.00348022	21.6579	down	4.43682	rrna-processing protein utp23-like protein	AGAP008325
CUST_11113_PI422575199	0.0140805	21.5564	up	4.43004	inward rectifier potassium	AGAP007818
CUST_9426_PI422575199	0.0161703	21.1106	down	4.39989	midgut-specific peritrophin-a	AGAP010783
CUST_4838_PI422575199	0.00720296	20.7914	down	4.37791	AGAP000586-PA [Anopheles gambiae str. PEST]	AGAP000586
CUST_9647_PI422575199	0.0426904	20.4259	down	4.35233	radial spoke head protein 9 homolog	AGAP011032
CUST_2567_PI422575199	0.01872	19.8041	down	4.30773	ficolin-2- partial	AGAP007041
CUST_11018_PI422575199	0.00802409	19.5878	down	4.29188	serine protease	AGAP011790
CUST_959_PI422575199	0.0423715	19.2769	down	4.2688	AGAP005519-PA [Anopheles gambiae str. PEST]	AGAP005519
DETOX_283_PI422610884	0.00519161	19.2446	down	4.26638	CYP325C2 - Cytochrome P450 monooxygenase; target probed by LSTM-AGAM-DETOX V3 probe agam-detox-1G9	AGAP002205
CUST_12596_PI422575199	0.0275268	18.8251	down	4.23459	AGAP009373-PA [Anopheles gambiae str. PEST]	AGAP009373
CUST_4917_PI422575199	0.00884718	18.5932	down	4.21671	zinc finger protein 271-like	AGAP002918
CUST_2220_PI422575199	0.00298695	17.6749	down	4.14363	chymotrypsin 1	AGAP006711
DETOX_622_PI422610884	0.0058438	17.5383	up	4.13244	GSTE4 - Glutathion S-transferase; target probed by LSTM-AGAM-DETOX V3 probe agam-detox-1N16	AGAP009193
CUST_4420_PI422575199	0.00682669	16.9708	down	4.08499	apolipoprotein d	AGAP002593
CUST_5200_PI422575199	0.0260659	16.8665	up	4.07609	hypothetical conserved protein	AGAP001352
CUST_6942_PI422575199	0.0173115	16.838	down	4.07365	mannosyl-glycoprotein endo-beta-n-acetylglucosaminidase	AGAP001508
DETOX_280_PI422610884	0.00148783	16.7009	down	4.06186	CYP325C1 - Cytochrome P450 monooxygenase; target probed by LSTM-AGAM-DETOX V3 probe agam-detox-1G17	AGAP002207
CUST_6147_PI422575199	0.0111444	16.6827	up	4.06028	proteasome assembly chaperone 2	AGAP003826
CUST_13948_PI422575199	0.00298695	16.576	up	4.05102	trypsin	AGAP012842
DETOX_624_PI422610884	0.00872785	16.4163	up	4.03705	GSTE4 - Glutathion S-transferase; target probed by LSTM-AGAM-DETOX V3 probe agam-detox-1N16; alternative detox probe for AG_DETOX_P208	AGAP009193
CUST_5016_PI422575199	0.00638853	16.1525	down	4.01369	cg9427 cg9427-pa	AGAP002989
CUST_3136_PI422575199	0.00667189	16.085	down	4.00764	cysteine-rich venom	AGAP007583
CUST_3137_PI422575199	0.00594551	16.0839	down	4.00755	cysteine-rich secretory protein-	AGAP007583
CUST_12986_PI422575199	0.0139553	16.0739	up	4.00665	cg4734 protein	AGAP009769
CUST_12421_PI422575199	0.0117696	15.6021	up	3.96367	glutathione-s-transferase gst	AGAP009193
CUST_593_PI422575199	0.00522224	15.4653	up	3.95097	agap005195-like protein	AGAP005195
DETOX_460_PI422610884	0.00682669	14.9928	up	3.9062	CYP6P3 - Cytochrome P450 monooxygenase; target probed by LSTM-AGAM-DETOX V3 probe agam-detox-1F12	AGAP002865
CUST_4800_PI422575199	0.0166914	14.8817	down	3.89547	pyridoxal phosphate phosphatase phospho2	AGAP002841
CUST_9902_PI422575199	0.01362	14.7158	up	3.8793	alkaline phosphatase	AGAP011305
CUST_10429_PI422575199	0.0340574	14.2231	up	3.83016	short-chain dehydrogenase	AGAP011852
DETOX_461_PI422610884	0.00682669	14.061	up	3.81362	CYP6P3 - Cytochrome P450 monooxygenase; target probed by LSTM-AGAM-DETOX V3 probe agam-detox-1F12	AGAP002865
DETOX_462_PI422610884	0.00741835	14.0181	up	3.80922	CYP6P3 - Cytochrome P450 monooxygenase; target probed by LSTM-AGAM-DETOX V3 probe agam-detox-1F12; alternative detox probe for AG_DETOX_P154	AGAP002865
CUST_6048_PI422575199	0.00408696	13.9289	down	3.80001	isoform b	AGAP003757
CUST_11011_PI422575199	0.0119922	13.7635	down	3.78278	serine protease	AGAP011786
DETOX_785_PI422610884	0.010728	13.6616	down	3.77206	SP21408 - Serine protease; target probed by LSTM-AGAM-DETOX V3 probe agam-detox-2H1	AGAP004015
CUST_4078_PI422575199	0.0083864	13.5683	up	3.76216	plasma glutamate carboxypeptidase	AGAP013078
DETOX_491_PI422610884	0.00580798	13.4517	up	3.74971	CYP6Z3 - Cytochrome P450 monooxygenase; target probed by LSTM-AGAM-DETOX V3 probe agam-detox-1O18	AGAP008217
CUST_10211_PI422575199	0.00824025	13.4206	down	3.74638	AGAP011628-PA [Anopheles gambiae str. PEST]	AGAP011628
CUST_10251_PI422575199	0.00741835	13.3951	down	3.74363	coagulation factor xi	AGAP011669
CUST_3333_PI422575199	0.010518	13.22	down	3.72465	phospholipid scramblase 1	AGAP005498
CUST_4801_PI422575199	0.0141246	12.9157	down	3.69106	pyridoxal phosphate phosphatase phospho2	AGAP002841
CUST_11043_PI422575199	0.0180754	12.891	up	3.6883	AGAP007748-PA [Anopheles gambiae str. PEST]	AGAP007748
CUST_8158_PI422575199	0.00606824	12.7916	up	3.67712	polymerase delta-interacting protein 3	AGAP000924
CUST_1911_PI422575199	0.00682669	12.5301	down	3.64732	c-type lectin	AGAP006430
CUST_12006_PI422575199	0.0393869	12.4405	down	3.63697	testis-specific serine threonine-protein kinase 1	AGAP008765
DETOX_284_PI422610884	0.00802409	12.3452	down	3.62587	CYP325C2 - Cytochrome P450 monooxygenase; target probed by LSTM-AGAM-DETOX V3 probe agam-detox-1G9	AGAP002205
CUST_3912_PI422575199	0.0109903	12.3064	down	3.62134	cytochrome p450	AGAP002207
CUST_1607_PI422575199	0.0143664	12.2708	up	3.61715	nuclear movement protein nudc	AGAP006117
CUST_7220_PI422575199	0.00605118	12.2357	up	3.61303	heat shock protein 70 b2	AGAP004581
CUST_4991_PI422575199	0.0125386	12.2002	down	3.60883	isoform a	AGAP002975
CUST_12827_PI422575199	0.0228823	12.1477	up	3.60261	farnesoic acid o-methyltransferase	AGAP009605
CUST_4916_PI422575199	0.0126092	11.9527	down	3.57927	39s ribosomal protein mitochondrial-like	AGAP002917
CUST_4839_PI422575199	0.00682669	11.8892	down	3.57158	AGAP002875-PA [Anopheles gambiae str. PEST]	AGAP002875
CUST_1572_PI422575199	0.0334767	11.6641	up	3.54401	acidic mammalian chitinase	AGAP006086
CUST_11016_PI422575199	0.00963007	11.6301	down	3.53979	tep1	AGAP010819
CUST_7632_PI422575199	0.0085929	11.6271	down	3.53942	high-affinity cgmp-specific -cyclic phosphodiesterase	AGAP002927
CUST_7205_PI422575199	0.0205246	11.3921	up	3.50996	atp-binding cassette sub-family a member 3	AGAP001523
CUST_7222_PI422575199	0.00562715	11.3453	up	3.50402	heat shock protein 70 b2	AGAP004583
CUST_2340_PI422575199	0.0058438	11.192	down	3.4844	adult cuticle	AGAP006828
CUST_1306_PI422575199	0.0173659	11.153	up	3.47936	juvenile hormone esterase	AGAP005837
CUST_5063_PI422575199	0.00941233	11.1302	up	3.47641	isoform c	AGAP003027
CUST_1798_PI422575199	0.0146382	11.1014	down	3.47267	pupal cuticle protein	AGAP006283
CUST_6866_PI422575199	0.0058438	11.0235	down	3.46251	dopachrome-conversion enzyme	AGAP004324
CUST_2215_PI422575199	0.0184027	11.0068	down	3.46033	AGAP006706-PA [Anopheles gambiae str. PEST]	AGAP006706
DETOX_285_PI422610884	0.0051108	10.9169	down	3.44849	CYP325C2 - Cytochrome P450 monooxygenase; target probed by LSTM-AGAM-DETOX V3 probe agam-detox-1G9; alternative detox probe for AG_DETOX_P095	AGAP002205
DETOX_784_PI422610884	0.0124149	10.9034	down	3.44671	SP21408 - Serine protease; target probed by LSTM-AGAM-DETOX V3 probe agam-detox-2H1	AGAP004015
CUST_3914_PI422575199	0.0051108	10.8526	down	3.43997	cytochrome p450	AGAP002205
DETOX_287_PI422610884	0.00682669	10.8259	down	3.43642	CYP325C3 - Cytochrome P450 monooxygenase; target probed by LSTM-AGAM-DETOX V3 probe agam-detox-1G3	AGAP009696
CUST_5334_PI422575199	0.0171641	10.7039	up	3.42006	dim gamma-tubulin 2	AGAP003225
CUST_3450_PI422575199	0.00601931	10.6394	down	3.41134	protease m1 zinc metalloprotease	AGAP012984
CUST_6379_PI422575199	0.0128366	10.5425	down	3.39814	lysosomal pro-x carboxypeptidase	AGAP004015
CUST_2281_PI422575199	0.0079819	10.4339	up	3.38321	AGAP006769-PA [Anopheles gambiae str. PEST]	AGAP006769
DETOX_199_PI422610884	0.0191036	10.2161	up	3.35278	COEJHE5E - Carboxylesterase; target probed by LSTM-AGAM-DETOX V3 probe agam-detox-1K1	AGAP005837
CUST_11501_PI422575199	0.00646625	10.1615	up	3.34504	cytochrome p450	AGAP008217
CUST_5872_PI422575199	0.0231591	10.1137	down	3.33824	serine protease	AGAP013221
CUST_8153_PI422575199	0.0292844	10.0573	down	3.33017	AGAP013104-PA [Anopheles gambiae str. PEST]	AGAP013104
CUST_12608_PI422575199	0.019231	9.9999	up	3.32191	cellular retinaldehyde-binding protein	AGAP009385
CUST_1846_PI422575199	0.00452891	9.99205	up	3.32078	alpha amylase	AGAP006371
CUST_11572_PI422575199	0.0227712	9.95686	down	3.31569	trypsin	AGAP008295
DETOX_490_PI422610884	0.00695795	9.95656	up	3.31565	CYP6Z3 - Cytochrome P450 monooxygenase; target probed by LSTM-AGAM-DETOX V3 probe agam-detox-1O18	AGAP008217
CUST_11638_PI422575199	0.00435168	9.92941	down	3.31171	cytochrome b5	AGAP008363
CUST_8169_PI422575199	0.0236269	9.80584	down	3.29364	antigen dbl-like protein	AGAP012998
CUST_10280_PI422575199	0.00875622	9.74294	up	3.28436	deoxyribonuclease i	AGAP011698
CUST_10427_PI422575199	0.00601931	9.7395	down	3.28385	prkr interacting protein 1	AGAP011850
DETOX_786_PI422610884	0.0058438	9.71095	down	3.27961	SP21408 - Serine protease; target probed by LSTM-AGAM-DETOX V3 probe agam-detox-2H1; alternative detox probe for AG_DETOX_P263	AGAP004015
CUST_1856_PI422575199	0.0205972	9.60717	up	3.26411	atp-binding cassette sub-family a member	AGAP006380
CUST_6309_PI422575199	0.0164211	9.59984	down	3.26301	coagulation factor xi	AGAP013252
CUST_7752_PI422575199	0.0198052	9.58618	up	3.26096	AGAP000603-PA [Anopheles gambiae str. PEST]	AGAP000603
CUST_103_PI422575199	0.0029131	9.50931	down	3.24934	deoxyribonuclease i	AGAP004760
CUST_3331_PI422575199	0.00941233	9.50894	down	3.24928	phospholipid scramblase 1	AGAP005498
CUST_10712_PI422575199	0.00452891	9.46612	up	3.24277	atp-binding cassette sub-family a member	AGAP012156
DETOX_181_PI422610884	0.00824025	9.43467	down	3.23797	COEBE3C - Carboxylesterase, incorrectly named as COEBE3D in Ensembl; target probed by LSTM-AGAM-DETOX V3 probe agam-detox-1G15	AGAP005372
CUST_2630_PI422575199	0.0197063	9.33374	down	3.22246	cwf19l1 protein	AGAP007102
CUST_5895_PI422575199	0.0177666	9.32283	up	3.22077	AGAP003646-PA [Anopheles gambiae str. PEST]	AGAP003646
CUST_278_PI422575199	0.04184	9.23851	down	3.20766	fibrinogen and fibronectin	AGAP004916
CUST_11285_PI422575199	0.0058438	9.14365	up	3.19277	glucosyl glucuronosyl transferases	AGAP007990
CUST_12625_PI422575199	0.0154755	9.14224	down	3.19255	odorant-binding protein obpjj83a	AGAP009402
CUST_13060_PI422575199	0.00298695	9.13828	up	3.19192	peritrophin a	AGAP009830
CUST_4055_PI422575199	0.0180783	9.12467	down	3.18977	AGAP013359-PA [Anopheles gambiae str. PEST]	AGAP013359
CUST_13995_PI422575199	0.00502155	9.11147	up	3.18768	heat shock protein 70 b2	AGAP012891
CUST_12605_PI422575199	0.0307913	9.07223	up	3.18146	cellular retinaldehyde-binding protein	AGAP009382
CUST_8655_PI422575199	0.0265074	9.05726	up	3.17908	histone h2a	AGAP000306
CUST_4533_PI422575199	0.00408696	9.04682	up	3.17741	rna polymerase ii-associated factor 1-like protein	AGAP001302
DETOX_281_PI422610884	0.0029131	9.01953	down	3.17305	CYP325C1 - Cytochrome P450 monooxygenase; target probed by LSTM-AGAM-DETOX V3 probe agam-detox-1G17	AGAP002207
CUST_3332_PI422575199	0.00868077	8.87931	down	3.15045	phospholipid scramblase	AGAP005498
CUST_8166_PI422575199	0.0253045	8.84655	down	3.14511	AGAP013444-PA [Anopheles gambiae str. PEST]	AGAP013444
CUST_12448_PI422575199	0.0148177	8.81937	down	3.14068	serpin 5 inhibitory serine protease inhibitor	AGAP009221
CUST_9409_PI422575199	0.00709569	8.75949	up	3.13085	juvenile hormone-inducible	AGAP010766
CUST_7434_PI422575199	0.049621	8.69218	down	3.11972	cg10252-pa	AGAP001620
CUST_5870_PI422575199	0.0109013	8.55173	down	3.09622	isoform a	AGAP003625
CUST_3959_PI422575199	0.0029131	8.53646	down	3.09364	mitochondrial ubiquinol-cytochrome c reductase hinge protein	AGAP002245
CUST_9417_PI422575199	0.0108468	8.51957	down	3.09078	fbn8	AGAP010774
CUST_3703_PI422575199	0.00738298	8.51407	down	3.08985	AGAP002074-PA [Anopheles gambiae str. PEST]	AGAP002074
CUST_10299_PI422575199	0.00645561	8.51375	down	3.08979	eukaryotic translation initiation factor 2c	AGAP011717
CUST_6047_PI422575199	0.0214884	8.49028	down	3.08581	juvenile hormone-inducible	AGAP013201
CUST_1930_PI422575199	0.0108143	8.3441	down	3.06076	ga12834	AGAP006449
CUST_11668_PI422575199	0.0187981	8.34266	down	3.06051	sperm flagellar protein 1	AGAP008402
CUST_804_PI422575199	0.0091028	8.32412	down	3.0573	esterase fe4	AGAP005372
CUST_4193_PI422575199	0.00813101	8.22471	down	3.03996	vesicular inhibitory amino acid	AGAP002376
CUST_11023_PI422575199	0.00824025	8.15457	down	3.02761	clipb14	AGAP010833
CUST_5321_PI422575199	0.0170828	8.154	up	3.02751	monocarboxylate transporter	AGAP003205
CUST_5176_PI422575199	0.00576992	8.06671	down	3.01198	lysosomal acid	AGAP003083
CUST_9797_PI422575199	0.0282467	8.00603	down	3.00109	AGAP011183-PA [Anopheles gambiae str. PEST]	AGAP011183
DETOX_492_PI422610884	0.00720296	7.97401	up	2.9953	CYP6Z3 - Cytochrome P450 monooxygenase; target probed by LSTM-AGAM-DETOX V3 probe agam-detox-1O18; alternative detox probe for AG_DETOX_P164	AGAP008217
CUST_5932_PI422575199	0.00720296	7.9649	up	2.99366	prenylated rab acceptor	AGAP003662
CUST_5931_PI422575199	0.00682669	7.94677	up	2.99037	prenylated rab acceptor	AGAP003662
CUST_3985_PI422575199	0.00758144	7.90658	down	2.98305	ankyrin isoform i	AGAP002274
CUST_257_PI422575199	0.0212687	7.90439	up	2.98265	anopheles gambiae pest agap012457-pa	AGAP004897
DETOX_286_PI422610884	0.00407743	7.8895	down	2.97993	CYP325C3 - Cytochrome P450 monooxygenase; target probed by LSTM-AGAM-DETOX V3 probe agam-detox-1G3	AGAP009696
CUST_5926_PI422575199	0.00813101	7.82842	up	2.96872	viral a-type inclusion protein repeat containing protein	AGAP013358
CUST_13004_PI422575199	0.0058438	7.75581	up	2.95528	phosphoribosylamine-glycine ligase	AGAP009786
CUST_6325_PI422575199	0.00911891	7.64177	down	2.93391	fed tick salivary protein 10	AGAP003977
CUST_5855_PI422575199	0.0209012	7.59698	up	2.92543	alcohol dehydrogenase	AGAP003582
CUST_9834_PI422575199	0.0198468	7.54204	down	2.91496	fbn8	AGAP011223
CUST_114_PI422575199	0.010518	7.4711	up	2.90132	trypsin	AGAP004770
CUST_1104_PI422575199	0.0058438	7.39644	up	2.88683	3-alpha-(or 20-beta)-hydroxysteroid dehydrogenase	AGAP005645
CUST_7725_PI422575199	0.0058438	7.39104	up	2.88578	short-chain dehydrogenase	AGAP000564
CUST_12440_PI422575199	0.0305386	7.35749	up	2.87921	serine protease	AGAP009211
CUST_11565_PI422575199	0.00752858	7.32762	up	2.87334	d7-related 1 protein	AGAP008282
DETOX_288_PI422610884	0.0029131	7.27726	down	2.8634	CYP325C3 - Cytochrome P450 monooxygenase; target probed by LSTM-AGAM-DETOX V3 probe agam-detox-1G3; alternative detox probe for AG_DETOX_P096	AGAP009696
CUST_1895_PI422575199	0.00910921	7.24638	up	2.85726	brain chitinase and chia	AGAP006414
CUST_20_PI422575199	0.00779431	7.24242	down	2.85647	pupal cuticle protein c1b (tm-c1b) (tm-pcp c1b)	AGAP004690
CUST_5148_PI422575199	0.0119922	7.22382	down	2.85276	mitochondrial dicarboxylate carrier	AGAP003073
CUST_8534_PI422575199	0.00519161	7.20265	up	2.84853	pancreatic triacylglycerol lipase	AGAP000210
CUST_11630_PI422575199	0.0055979	7.11894	down	2.83166	anopheles gambiae pest agap012553-pa	AGAP008355
CUST_2178_PI422575199	0.0261073	7.08641	up	2.82506	gamma-glutamyl hydrolase	AGAP006670
CUST_9486_PI422575199	0.0207663	7.07759	down	2.82326	sucrose transport protein	AGAP010854
CUST_2483_PI422575199	0.0236111	7.06459	up	2.82061	hexamerin 2 beta	AGAP005768
CUST_10301_PI422575199	0.00924251	7.06413	up	2.82051	serine collagenase 1	AGAP011719
CUST_1732_PI422575199	0.0211006	7.05852	up	2.81937	glucosyl glucuronosyl transferases	AGAP006222
CUST_3375_PI422575199	0.00432517	7.03732	down	2.81503	tropomyosin invertebrate	AGAP001797
DETOX_437_PI422610884	0.0449288	6.99777	down	2.8069	CYP6M1 - Cytochrome P450 monooxygenase; target probed by LSTM-AGAM-DETOX V3 probe agam-detox-1F3	AGAP008209
CUST_2843_PI422575199	0.0401737	6.97581	up	2.80236	inhibitor of apoptosis protein 1	AGAP007293
CUST_9716_PI422575199	0.00446286	6.97546	down	2.80229	AGAP011101-PA [Anopheles gambiae str. PEST]	AGAP011101
CUST_4690_PI422575199	0.00519161	6.9684	up	2.80083	---NA---	AGAP002771
CUST_9542_PI422575199	0.012565	6.93527	up	2.79395	carboxylesterase	AGAP010912
CUST_5856_PI422575199	0.00802409	6.8218	up	2.77015	alcohol dehydrogenase	AGAP003581
CUST_4457_PI422575199	0.00601931	6.7945	down	2.76437	AGAP002620-PA [Anopheles gambiae str. PEST]	AGAP002620
CUST_4312_PI422575199	0.0276757	6.77642	down	2.76052	sarcolemmal associated protein	AGAP002510
CUST_3226_PI422575199	0.0454596	6.7758	down	2.76039	cg18266-pa	AGAP007664
CUST_9848_PI422575199	0.0128908	6.76228	up	2.75751	anopheles gambiae pest agap012638-pa	AGAP011238
CUST_4415_PI422575199	0.00605118	6.75613	up	2.7562	AGAP002588-PA [Anopheles gambiae str. PEST]	AGAP002588
CUST_2690_PI422575199	0.00755578	6.75181	up	2.75527	lethal essential for life l2efl	AGAP007158
CUST_1929_PI422575199	0.00984806	6.73851	down	2.75243	arylalkylamine n-acetyltransferase	AGAP006447
CUST_4821_PI422575199	0.00148783	6.7301	up	2.75063	cytochrome p450	AGAP002865
CUST_9544_PI422575199	0.00967918	6.68461	up	2.74084	carboxylesterase	AGAP010914
CUST_2691_PI422575199	0.00865333	6.67161	up	2.73804	lethal essential for life l2efl	AGAP007159
CUST_10940_PI422575199	0.0249161	6.66556	up	2.73673	leucine-rich repeat-containing protein 15-like	AGAP012384
DETOX_150_PI422610884	0.0124392	6.59227	down	2.72078	COEAE3G - Carboxylesterase; target probed by LSTM-AGAM-DETOX V3 probe agam-detox-1K21; alternative detox probe for AG_DETOX_P050	AGAP006724
CUST_7300_PI422575199	0.00898291	6.55312	up	2.71218	synaptic vesicle protein	AGAP013063
CUST_3442_PI422575199	0.0058438	6.51785	down	2.7044	mitochondrial ribosomal protein l17	AGAP001865
CUST_3402_PI422575199	0.00403936	6.51738	down	2.70429	chitin-binding protein	AGAP001819
CUST_10200_PI422575199	0.00519161	6.49778	up	2.69995	isoform c	AGAP011616
CUST_1418_PI422575199	0.00510927	6.47886	down	2.69574	purine nucleoside phosphorylase	AGAP005944
CUST_11555_PI422575199	0.0159471	6.47459	down	2.69479	secretion-regulating guanine nucleotide exchange factor	AGAP008272
CUST_10494_PI422575199	0.00967918	6.47346	down	2.69454	f-box lrr protein	AGAP011930
CUST_5055_PI422575199	0.0306888	6.45136	down	2.6896	sugar transporter	AGAP003020
CUST_5147_PI422575199	0.00446286	6.43948	down	2.68694	mitochondrial dicarboxylate carrier	AGAP003073
CUST_1971_PI422575199	0.0187727	6.41339	down	2.68109	trypsin-	AGAP006487
CUST_9946_PI422575199	0.00408696	6.37481	up	2.67238	arylsulfatase b	AGAP011348
CUST_12984_PI422575199	0.0145416	6.36846	up	2.67094	kunitz domain-containing	AGAP009766
CUST_8315_PI422575199	0.0132235	6.30723	up	2.65701	AGAP001024-PA [Anopheles gambiae str. PEST]	AGAP001024
CUST_2575_PI422575199	0.0139921	6.2646	up	2.64722	isoform a	AGAP007049
CUST_1256_PI422575199	0.0248823	6.24631	down	2.643	AGAP005788-PA [Anopheles gambiae str. PEST]	AGAP005788
CUST_2032_PI422575199	0.00633677	6.23757	up	2.64099	glycine cleavage system h protein	AGAP006548
CUST_9055_PI422575199	0.0126251	6.23028	up	2.6393	serine-pyruvate aminotransferase	AGAP010387
CUST_2050_PI422575199	0.00519161	6.18562	up	2.62892	AGAP006567-PA [Anopheles gambiae str. PEST]	AGAP006567
CUST_6007_PI422575199	0.0112644	6.17054	up	2.6254	kda midgut protein	AGAP003713
CUST_8379_PI422575199	0.012565	6.16491	up	2.62408	isoform a	AGAP000143
CUST_2394_PI422575199	0.0091737	6.14725	down	2.61994	h+ transporting atp synthase subunit e	AGAP006879
CUST_11527_PI422575199	0.00932536	6.14091	up	2.61845	omega-5 gliadin	AGAP008244
CUST_5725_PI422575199	0.0424654	6.12979	up	2.61584	nitrilase member 2	AGAP003515
CUST_6279_PI422575199	0.0109404	5.96786	up	2.57721	protease m1 zinc metalloprotease	AGAP003926
CUST_7419_PI422575199	0.00920615	5.90025	down	2.56078	isoform b	AGAP001594
CUST_4851_PI422575199	0.00968333	5.89976	down	2.56066	cystatin-like protein	AGAP002878
CUST_3349_PI422575199	0.0107748	5.86647	up	2.55249	10 kda salivary protein	AGAP001193
CUST_1707_PI422575199	0.0315942	5.82534	down	2.54234	AGAP006199-PA [Anopheles gambiae str. PEST]	AGAP006199
CUST_11938_PI422575199	0.0166964	5.82409	up	2.54203	AGAP008697-PA [Anopheles gambiae str. PEST]	AGAP008697
CUST_8290_PI422575199	0.0300003	5.8209	down	2.54124	toll	AGAP001002
CUST_13999_PI422575199	0.00865333	5.78141	up	2.53142	histone h2a	AGAP012895
CUST_2199_PI422575199	0.00622784	5.76204	up	2.52658	btb poz domain-containing protein 9	AGAP006689
CUST_10038_PI422575199	0.00892586	5.74091	up	2.52128	retinoid-inducible serine carboxypeptidase	AGAP011442
CUST_11013_PI422575199	0.0138676	5.73102	down	2.51879	tep1	AGAP010816
CUST_6641_PI422575199	0.0145416	5.72447	down	2.51714	isoform g	AGAP004169
CUST_4562_PI422575199	0.0210951	5.70634	up	2.51256	mitochondrial aminomethyltransferase	AGAP001124
CUST_1925_PI422575199	0.01362	5.69148	down	2.5088	venom allergen	AGAP006443
DETOX_282_PI422610884	0.0211006	5.6879	down	2.5079	CYP325C1 - Cytochrome P450 monooxygenase; target probed by LSTM-AGAM-DETOX V3 probe agam-detox-1G17; alternative detox probe for AG_DETOX_P094	AGAP002207
CUST_5871_PI422575199	0.00865333	5.66101	down	2.50106	isoform b	AGAP013153
CUST_4992_PI422575199	0.0051108	5.61361	down	2.48893	AGAP002976-PA [Anopheles gambiae str. PEST]	AGAP002976
CUST_9464_PI422575199	0.0225399	5.59631	down	2.48448	tep1	AGAP010831
CUST_11704_PI422575199	0.0370104	5.58318	up	2.48109	urate oxidase	AGAP008440
DETOX_148_PI422610884	0.0058438	5.58211	down	2.48081	COEAE3G - Carboxylesterase; target probed by LSTM-AGAM-DETOX V3 probe agam-detox-1K21	AGAP006724
CUST_1838_PI422575199	0.0159234	5.56402	up	2.47613	2-oxoglutarate dehydrogenase	AGAP006366
CUST_11571_PI422575199	0.0102875	5.55003	up	2.47249	trypsin	AGAP008294
CUST_2236_PI422575199	0.00704257	5.54258	down	2.47056	alpha-esterase	AGAP006724
CUST_2315_PI422575199	0.00519161	5.53941	up	2.46973	mitochondrial ribosomal	AGAP006802
CUST_2566_PI422575199	0.0029131	5.53073	up	2.46747	leucine-rich transmembrane protein	AGAP006974
CUST_2623_PI422575199	0.00980531	5.51513	up	2.46339	ring finger protein nhl-1	AGAP007095
CUST_9563_PI422575199	0.00968333	5.50367	up	2.4604	delta-aminolevulinic acid dehydratase	AGAP010935
CUST_775_PI422575199	0.0184572	5.48935	up	2.45664	uncharacterized protein kiaa1797	AGAP005343
CUST_11583_PI422575199	0.0214884	5.48371	up	2.45515	hypothetical salivary protein 12	AGAP008306
CUST_3165_PI422575199	0.0305789	5.47595	up	2.45311	isoform c	AGAP007612
CUST_4780_PI422575199	0.0263926	5.45738	up	2.44821	niemann-pick type c-	AGAP002804
CUST_1042_PI422575199	0.0486861	5.44892	up	2.44597	trypsin alpha-4	AGAP005591
CUST_12662_PI422575199	0.0361104	5.42987	down	2.44092	AGAP009440-PA [Anopheles gambiae str. PEST]	AGAP009440
CUST_5854_PI422575199	0.0152369	5.42786	up	2.44038	alcohol dehydrogenase	AGAP003583
CUST_7592_PI422575199	0.0158444	5.4232	down	2.43914	probable er retained protein	AGAP001749
CUST_6083_PI422575199	0.00779431	5.37018	up	2.42497	juvenile hormone-inducible	AGAP003762
CUST_4805_PI422575199	0.00865333	5.36552	up	2.42372	methylenetetrahydrofolate dehydrogenase	AGAP002830
CUST_12674_PI422575199	0.00408696	5.34942	down	2.41938	AGAP009452-PA [Anopheles gambiae str. PEST]	AGAP009452
CUST_5119_PI422575199	0.00898291	5.34076	down	2.41704	clipb8 protein	AGAP003057
CUST_9465_PI422575199	0.0323514	5.33849	down	2.41643	tep1	AGAP010832
CUST_8121_PI422575199	0.0108468	5.32555	up	2.41293	protease m1 zinc metalloprotease	AGAP000885
CUST_1419_PI422575199	0.01362	5.3065	up	2.40776	purine nucleoside phosphorylase	AGAP005945
CUST_4441_PI422575199	0.0160799	5.29187	down	2.40378	hypothetical conserved protein	AGAP002604
CUST_10530_PI422575199	0.0388663	5.24577	down	2.39115	epoxide hydrolase	AGAP011970
CUST_13853_PI422575199	0.00779431	5.24114	up	2.38988	atp-dependent bile acid permease	AGAP012735
CUST_8204_PI422575199	0.00939682	5.20404	up	2.37963	isoform a	AGAP000107
CUST_8507_PI422575199	0.0058438	5.15414	up	2.36573	purine biosynthesis protein pur6	AGAP000180
CUST_4060_PI422575199	0.0115494	5.14988	down	2.36454	elongation of very long chain fatty acids protein 4	AGAP001097
CUST_1900_PI422575199	0.0379259	5.14425	down	2.36296	venom allergen	AGAP006419
CUST_1715_PI422575199	0.00865333	5.13157	up	2.3594	carboxypeptidase b	AGAP006206
CUST_12166_PI422575199	0.00850197	5.12883	up	2.35863	sodium-dependent phosphate transporter	AGAP008931
CUST_2304_PI422575199	0.0164505	5.03464	up	2.33189	AGAP006792-PA [Anopheles gambiae str. PEST]	AGAP006792
CUST_2603_PI422575199	0.021509	5.03105	up	2.33086	AGAP007076-PA [Anopheles gambiae str. PEST]	AGAP007076
DETOX_441_PI422610884	0.0244206	5.02928	up	2.33035	CYP6M2 - Cytochrome P450 monooxygenase; target probed by LSTM-AGAM-DETOX V3 probe agam-detox-1F13; alternative detox probe for AG_DETOX_P147	AGAP008212
CUST_5292_PI422575199	0.0176025	5.01382	down	2.32591	soluble nsf attachment protein	AGAP003192
CUST_9838_PI422575199	0.0153366	5.01271	down	2.32559	fbn8	AGAP011228
CUST_10363_PI422575199	0.0119043	5.01226	down	2.32546	serine protease	AGAP011780
CUST_12339_PI422575199	0.012565	5.0053	up	2.32346	AGAP009107-PA [Anopheles gambiae str. PEST]	AGAP009107
CUST_13694_PI422575199	0.0345088	4.98153	down	2.31659	anopheles gambiae pest agap012553-pa	AGAP012553
CUST_10995_PI422575199	0.0146444	4.98082	down	2.31638	toll-related protein	AGAP010669
CUST_13845_PI422575199	0.0453008	4.96374	down	2.31143	isoform a	AGAP012726
CUST_8348_PI422575199	0.0180626	4.9523	up	2.3081	choline ethanolamine kinase	AGAP000010
CUST_12679_PI422575199	0.0305386	4.9325	up	2.30232	jnk	AGAP009460
CUST_11468_PI422575199	0.00682669	4.92659	down	2.30059	protein takeout	AGAP008182
CUST_11496_PI422575199	0.0249161	4.92326	up	2.29961	cytochrome p450	AGAP008212
CUST_606_PI422575199	0.00787984	4.9174	down	2.29789	peptidoglycan recognition protein-lc	AGAP005203
CUST_9560_PI422575199	0.0415339	4.90355	up	2.29383	c19l2_drome ame: full=cwf19-like protein 2 homolog	AGAP010932
CUST_3598_PI422575199	0.0205491	4.87495	up	2.28539	1200016b10rik protein	AGAP002002
CUST_11062_PI422575199	0.00802409	4.87331	up	2.2849	AGAP007767-PA [Anopheles gambiae str. PEST]	AGAP007767
CUST_5367_PI422575199	0.00968333	4.86783	down	2.28328	serine protease 14	AGAP003246
DETOX_440_PI422610884	0.0229435	4.83879	up	2.27465	CYP6M2 - Cytochrome P450 monooxygenase; target probed by LSTM-AGAM-DETOX V3 probe agam-detox-1F13	AGAP008212
CUST_6512_PI422575199	0.0197156	4.83576	up	2.27374	AGAP013329-PA [Anopheles gambiae str. PEST]	AGAP013329
CUST_8992_PI422575199	0.00876411	4.82919	down	2.27178	aquaporin	AGAP010326
DETOX_439_PI422610884	0.0236067	4.8224	up	2.26975	CYP6M2 - Cytochrome P450 monooxygenase; target probed by LSTM-AGAM-DETOX V3 probe agam-detox-1F13	AGAP008212
CUST_2605_PI422575199	0.024214	4.79238	up	2.26074	AGAP007078-PA [Anopheles gambiae str. PEST]	AGAP007078
CUST_7133_PI422575199	0.016125	4.78164	up	2.25751	cg13886 cg13886-pa	AGAP004537
CUST_3715_PI422575199	0.0165542	4.77713	up	2.25615	adenosine isoform a	AGAP002091
CUST_2664_PI422575199	0.0207531	4.75016	up	2.24798	elongation of very long chain fatty acids protein 4	AGAP007134
CUST_2048_PI422575199	0.0369434	4.73324	up	2.24283	AGAP006565-PA [Anopheles gambiae str. PEST]	AGAP006565
CUST_11405_PI422575199	0.0454531	4.73125	up	2.24222	AGAP008116-PA [Anopheles gambiae str. PEST]	AGAP008116
CUST_6776_PI422575199	0.0214884	4.71716	down	2.23792	AGAP013480-PA [Anopheles gambiae str. PEST]	AGAP013480
CUST_344_PI422575199	0.0214718	4.69238	down	2.23032	prophenoloxidase	AGAP004981
CUST_7402_PI422575199	0.00597949	4.68109	up	2.22684	glycerol kinase	AGAP001563
CUST_3546_PI422575199	0.0176434	4.678	down	2.22589	ubiquitin c	AGAP001969
CUST_5877_PI422575199	0.0083864	4.67259	up	2.22422	5 nucleotidase	AGAP003629
CUST_6640_PI422575199	0.00723683	4.66912	down	2.22315	isoform g	AGAP004169
CUST_3738_PI422575199	0.00441714	4.66727	down	2.22258	vacuolar protein sorting 16b	AGAP001233
CUST_211_PI422575199	0.0165216	4.66127	up	2.22072	clip-domain serine proteinase	AGAP004857
CUST_12870_PI422575199	0.0263532	4.65717	up	2.21945	ohcu decarboxylase	AGAP009648
CUST_3650_PI422575199	0.017433	4.65569	down	2.21899	isoform b	AGAP002024
CUST_1714_PI422575199	0.0124517	4.65371	up	2.21838	zinc carboxypeptidase	AGAP006206
DETOX_200_PI422610884	0.0275688	4.65046	up	2.21737	COEJHE5E - Carboxylesterase; target probed by LSTM-AGAM-DETOX V3 probe agam-detox-1K1	AGAP005837
CUST_10300_PI422575199	0.013445	4.64878	up	2.21685	lipase 1 precursor	AGAP011718
CUST_11708_PI422575199	0.0175699	4.63968	down	2.21403	cuticle protein	AGAP008444
CUST_13423_PI422575199	0.0416214	4.6372	down	2.21325	radial spoke head 1 homolog	AGAP010199
CUST_7063_PI422575199	0.0425572	4.63607	down	2.2129	iq domain-containing protein g	AGAP013052
CUST_6122_PI422575199	0.0166964	4.60808	down	2.20417	glucose dehydrogenase	AGAP003785
CUST_9550_PI422575199	0.0368006	4.60749	down	2.20398	conserved protein	AGAP010920
CUST_1215_PI422575199	0.014197	4.60256	up	2.20244	glucosyl glucuronosyl transferases	AGAP005752
CUST_6859_PI422575199	0.0266797	4.60011	down	2.20167	kda salivary protein	AGAP004316
CUST_12198_PI422575199	0.0383448	4.59866	up	2.20121	maltase 1	AGAP008963
CUST_11015_PI422575199	0.0220671	4.57815	down	2.19476	tep1	AGAP010830
CUST_1861_PI422575199	0.0119922	4.57293	down	2.19312	serine protease1 2	AGAP006385
CUST_3389_PI422575199	0.00938879	4.5696	down	2.19207	ribosomal protein l13	AGAP001805
CUST_607_PI422575199	0.0058438	4.56433	down	2.1904	peptidoglycan recognition protein-lc	AGAP005203
CUST_6551_PI422575199	0.00865333	4.53983	up	2.18264	kda salivary peptide	AGAP013066
CUST_13429_PI422575199	0.00682669	4.51681	down	2.17531	nicotinic acetylcholine receptor a9 subunit	AGAP010205
CUST_5823_PI422575199	0.0133548	4.51623	up	2.17512	alcohol dehydrogenase	AGAP003584
CUST_5481_PI422575199	0.0303934	4.50225	down	2.17064	---NA---	AGAP003334
CUST_7896_PI422575199	0.0175466	4.49657	up	2.16882	cytochrome p450	AGAP013490
CUST_9934_PI422575199	0.0252792	4.49105	up	2.16705	sterol regulatory element-binding protein cleavage-activating protein	AGAP011336
CUST_4864_PI422575199	0.00938879	4.47048	down	2.16043	lipid storage droplets surface-binding protein 1	AGAP002890
CUST_7456_PI422575199	0.0131646	4.46275	down	2.15793	cystinosin	AGAP013268
CUST_6857_PI422575199	0.0151498	4.45304	down	2.15479	protein fam179b	AGAP004312
CUST_2493_PI422575199	0.00638853	4.44432	up	2.15196	---NA---	AGAP006970
CUST_6401_PI422575199	0.0103627	4.44366	up	2.15175	AGAP004006-PA [Anopheles gambiae str. PEST]	AGAP004006
CUST_12591_PI422575199	0.00957457	4.41675	down	2.14299	hypothetical protein PA2G_04693 [Pseudomonas aeruginosa 2192]	AGAP009368
CUST_13748_PI422575199	0.022966	4.4077	down	2.14003	prophenoloxidase	AGAP012616
CUST_1177_PI422575199	0.00886994	4.40444	up	2.13896	sensory neuron membrane protein 2	AGAP005716
CUST_340_PI422575199	0.0270082	4.38724	down	2.13331	prophenoloxidase	AGAP004977
DETOX_487_PI422610884	0.0256747	4.38395	up	2.13223	CYP6Z2 - Cytochrome P450 monooxygenase; target probed by LSTM-AGAM-DETOX V3 probe agam-detox-1G5	AGAP008218
CUST_7867_PI422575199	0.0186384	4.38121	up	2.13133	AGAP000690-PA [Anopheles gambiae str. PEST]	AGAP000690
CUST_1915_PI422575199	0.00408696	4.37544	up	2.12943	mucin-like peritrophin	AGAP006434
CUST_3579_PI422575199	0.00541034	4.37491	down	2.12925	protein takeout	AGAP013533
CUST_4729_PI422575199	0.0126251	4.3673	down	2.12674	molybdenum cofactor synthesis protein cinnamon	AGAP002800
DETOX_385_PI422610884	0.0194522	4.36624	up	2.12639	CYP4H24 - Cytochrome P450 monooxygenase; suspected Ensembl annotation error; target probed by LSTM-AGAM-DETOX V3 probe agam-detox-1C22	AGAP000088
DETOX_106_PI422610884	0.0108468	4.36472	down	2.12589	COE12O - Putative Carboxylesterase	AGAP010390
CUST_11542_PI422575199	0.0223291	4.36131	up	2.12476	lactosylceramide 4-alpha-galactosyltransferase	AGAP008259
CUST_11564_PI422575199	0.0447537	4.36039	up	2.12446	d7-related 1 protein	AGAP008281
CUST_12093_PI422575199	0.0180754	4.35671	up	2.12324	trypsin	AGAP008861
CUST_4819_PI422575199	0.0111444	4.35652	up	2.12317	cytochrome p450	AGAP002867
CUST_1258_PI422575199	0.0483803	4.35376	down	2.12226	endopeptidase	AGAP005790
CUST_3967_PI422575199	0.0058438	4.34614	down	2.11974	protein phosphatase 2c	AGAP002266
DETOX_488_PI422610884	0.0340928	4.33783	up	2.11697	CYP6Z2 - Cytochrome P450 monooxygenase; target probed by LSTM-AGAM-DETOX V3 probe agam-detox-1G5	AGAP008218
CUST_5837_PI422575199	0.00571511	4.3316	down	2.1149		AGAP003610
CUST_7751_PI422575199	0.0058438	4.32388	up	2.11233	AGAP000604-PA [Anopheles gambiae str. PEST]	AGAP000604
CUST_9777_PI422575199	0.0115959	4.32044	down	2.11118	leucine-rich repeat and wd repeat-containing protein kiaa1239	AGAP011163
CUST_5514_PI422575199	0.0182261	4.31064	up	2.1079	sugar transporter sweet1-like	AGAP003357
CUST_6619_PI422575199	0.0199851	4.31036	up	2.10781	synaptic vesicle protein	AGAP004156
CUST_8899_PI422575199	0.00638853	4.30333	down	2.10545	scarlet	AGAP000506
CUST_7615_PI422575199	0.0126092	4.29306	down	2.10201	beat protein	AGAP001769
DETOX_294_PI422610884	0.0376511	4.2917	down	2.10155	CYP325D2 - Cytochrome P450 monooxygenase; target probed by LSTM-AGAM-DETOX V3 probe agam-detox-1O7; alternative detox probe for AG_DETOX_P098	AGAP002203
CUST_5038_PI422575199	0.0259617	4.29136	up	2.10144	ribosomal rna methyltransferase	AGAP003002
CUST_13344_PI422575199	0.0153366	4.27968	down	2.0975	pupal-specific cuticular protein cp2b	AGAP010119
DETOX_648_PI422610884	0.0091737	4.27853	down	2.09711	GSTS1_1 - Glutathion S-transferase; target probed by LSTM-AGAM-DETOX V3 probe agam-detox-1B1; alternative detox probe for AG_DETOX_P216	AGAP010404
CUST_149_PI422575199	0.0147156	4.27484	up	2.09587	4-hydroxyphenylpyruvate dioxygenase	AGAP004802
CUST_2235_PI422575199	0.0426968	4.26973	down	2.09414	alpha-esterase	AGAP006723
CUST_2044_PI422575199	0.0193763	4.25791	up	2.09014	AGAP006561-PA [Anopheles gambiae str. PEST]	AGAP006561
CUST_3673_PI422575199	0.0198468	4.24932	down	2.08723	nucleolar protein nop56	AGAP002063
DETOX_142_PI422610884	0.043378	4.2456	down	2.08597	COEAE2G - Carboxylesterase; target probed by LSTM-AGAM-DETOX V3 probe agam-detox-1K17	AGAP006723
CUST_4863_PI422575199	0.00938879	4.23538	down	2.08249	lipid storage droplets surface-binding protein 1	AGAP002890
CUST_13351_PI422575199	0.046827	4.22006	down	2.07726	pupal-specific cuticular protein cp2b	AGAP010126
CUST_7616_PI422575199	0.0146382	4.206	down	2.07245	beat protein	AGAP001769
CUST_7614_PI422575199	0.0140805	4.19695	down	2.06934	beat protein	AGAP001769
CUST_9659_PI422575199	0.00638853	4.19615	up	2.06907	ribonuclease p mrp	AGAP011044
CUST_6283_PI422575199	0.0473622	4.18306	down	2.06456	matrix metalloproteinase	AGAP003929
CUST_10691_PI422575199	0.0358298	4.18103	up	2.06386	peritrophic matrix protein 14	AGAP012132
CUST_6620_PI422575199	0.0223682	4.17815	up	2.06287	synaptic vesicle protein	AGAP004156
CUST_860_PI422575199	0.00802409	4.17764	down	2.06269	mip18 family protein cg7949-like	AGAP005422
CUST_10489_PI422575199	0.0114466	4.17658	up	2.06232	isoform a	AGAP011925
CUST_3591_PI422575199	0.0148177	4.1712	up	2.06046	organic solute transporter alpha-like	AGAP013031
CUST_6606_PI422575199	0.038309	4.1695	up	2.05987	ras-related protein rab-	AGAP004146
CUST_13194_PI422575199	0.017783	4.16176	up	2.05719	upf0585 protein c16orf13-like protein a	AGAP009969
CUST_7613_PI422575199	0.0131646	4.16134	down	2.05705	beat protein	AGAP001769
CUST_3581_PI422575199	0.0280325	4.15871	up	2.05614	takeout like protein	AGAP013061
CUST_6856_PI422575199	0.014997	4.15345	down	2.05431	protein fam179b	AGAP004312
CUST_3859_PI422575199	0.0209012	4.13974	up	2.04954	AGAP002181-PA [Anopheles gambiae str. PEST]	AGAP002181
CUST_10343_PI422575199	0.0317335	4.13864	down	2.04916	dna-directed rna polymerases and iii subunit rpabc5	AGAP011761
CUST_8175_PI422575199	0.00779431	4.13151	down	2.04667	isoform b	AGAP000933
CUST_3682_PI422575199	0.0263926	4.08509	down	2.03037	abc transporter	AGAP002060
CUST_565_PI422575199	0.00884718	4.08384	down	2.02993	short-chain dehydrogenase	AGAP005167
DETOX_463_PI422610884	0.00920615	4.07096	up	2.02537	CYP6P4 - Cytochrome P450 monooxygenase; target probed by LSTM-AGAM-DETOX V3 probe agam-detox-1M4	AGAP002867
CUST_12082_PI422575199	0.00783277	4.06881	up	2.02461	d-3-phosphoglycerate dehydrogenase	AGAP008849
CUST_12451_PI422575199	0.0308726	4.04288	down	2.01538	isoform a	AGAP009224
CUST_956_PI422575199	0.00865333	4.04249	down	2.01524	fatty acyl- reductase cg5065-like	AGAP005515
CUST_11639_PI422575199	0.0153803	4.03742	down	2.01344	melanization-related protein	AGAP008369
DETOX_465_PI422610884	0.0120644	4.03492	up	2.01254	CYP6P4 - Cytochrome P450 monooxygenase; target probed by LSTM-AGAM-DETOX V3 probe agam-detox-1M4; alternative detox probe for AG_DETOX_P155	AGAP002867
CUST_11750_PI422575199	0.0258567	4.02252	up	2.0081	sphingomyelin phosphodiesterase	AGAP008487
CUST_4020_PI422575199	0.0373133	4.01869	up	2.00672	AGAP013395-PA [Anopheles gambiae str. PEST]	AGAP013395
CUST_13338_PI422575199	0.031674	4.01799	down	2.00648	pupal-specific cuticular protein cp2b	AGAP010113
DETOX_192_PI422610884	0.0100097	4.00528	up	2.0019	COEJHE2E - Carboxylesterase; target probed by LSTM-AGAM-DETOX V3 probe agam-detox-1G16; alternative detox probe for AG_DETOX_P064	AGAP005834
CUST_6734_PI422575199	0.0249902	4.00509	down	2.00183	papillote protein	AGAP001486
DETOX_149_PI422610884	0.0057671	4.00505	down	2.00182	COEAE3G - Carboxylesterase; target probed by LSTM-AGAM-DETOX V3 probe agam-detox-1K21	AGAP006724
CUST_11254_PI422575199	0.0171372	4.00267	up	2.00096	AGAP007959-PA [Anopheles gambiae str. PEST]	AGAP007959
CUST_234_PI422575199	0.00408696	3.99249	up	1.99729	AGAP004879-PA [Anopheles gambiae str. PEST]	AGAP004879
CUST_12070_PI422575199	0.012637	3.98316	down	1.99391	proteasome subunit beta type	AGAP008837
CUST_9414_PI422575199	0.0146382	3.98159	down	1.99335	cell wall-anchored protein	AGAP010771
CUST_991_PI422575199	0.0231559	3.97973	up	1.99267	lethal essential for life l2efl	AGAP005547
CUST_11241_PI422575199	0.0415299	3.97653	down	1.99151	juvenile hormone-inducible	AGAP007946
CUST_4978_PI422575199	0.0164505	3.97652	down	1.99151	cuticular protein 18 from low complexity family (agap001329-pa)	AGAP001329
CUST_7559_PI422575199	0.0209012	3.97594	up	1.99129	AGAP013493-PA [Anopheles gambiae str. PEST]	AGAP013493
CUST_10442_PI422575199	0.0184564	3.97468	down	1.99084	mad2l1 binding	AGAP011878
CUST_12673_PI422575199	0.0029131	3.9611	down	1.9859	rhomboid- isoform b	AGAP009451
CUST_10753_PI422575199	0.0223007	3.95827	up	1.98487	histone	AGAP012197
DETOX_464_PI422610884	0.00769468	3.92966	up	1.9744	CYP6P4 - Cytochrome P450 monooxygenase; target probed by LSTM-AGAM-DETOX V3 probe agam-detox-1M4	AGAP002867
DETOX_237_PI422610884	0.0125565	3.92814	down	1.97384	CYP303A1 - Cytochrome P450 monooxygenase; target probed by LSTM-AGAM-DETOX V3 probe agam-detox-1M1; alternative detox probe for AG_DETOX_P079	AGAP010077
CUST_2737_PI422575199	0.0158444	3.91581	down	1.96931	AGAP007195-PA [Anopheles gambiae str. PEST]	AGAP007195
CUST_6012_PI422575199	0.0180003	3.91486	down	1.96896	cg3823 cg3823-pa	AGAP003734
CUST_3968_PI422575199	0.0275347	3.91439	down	1.96879	protein phosphatase 2c	AGAP002266
CUST_9869_PI422575199	0.0336678	3.89328	up	1.96099	anopheles gambiae pest agap012638-pa	AGAP011267
CUST_7731_PI422575199	0.0253065	3.88986	down	1.95972	AGAP007278-PA [Anopheles gambiae str. PEST]	AGAP007278
CUST_6855_PI422575199	0.019231	3.88101	down	1.95643	protein fam179b	AGAP004312
CUST_3431_PI422575199	0.0490889	3.88049	down	1.95624	cytochrome p450	AGAP013305
CUST_7406_PI422575199	0.0177892	3.8797	down	1.95595	cell-adhesion protein	AGAP001591
CUST_2738_PI422575199	0.0385869	3.8786	up	1.95554	AGAP007196-PA [Anopheles gambiae str. PEST]	AGAP007196
CUST_8977_PI422575199	0.0119903	3.86934	down	1.95209	oxidoreductase	AGAP010311
DETOX_615_PI422610884	0.035577	3.84807	down	1.94413	GSTE1 - Glutathion S-transferase; target probed by LSTM-AGAM-DETOX V3 probe agam-detox-1D5; alternative detox probe for AG_DETOX_P205	AGAP009195
CUST_2154_PI422575199	0.0499984	3.84796	up	1.94409		AGAP006652
CUST_10365_PI422575199	0.0293526	3.82996	up	1.93733	---NA---	AGAP011784
CUST_8647_PI422575199	0.0259617	3.82766	up	1.93646	---NA---	AGAP000297
DETOX_191_PI422610884	0.013854	3.82507	up	1.93548	COEJHE2E - Carboxylesterase; target probed by LSTM-AGAM-DETOX V3 probe agam-detox-1G16	AGAP005834
CUST_1914_PI422575199	0.0189831	3.81674	up	1.93234	peritrophic matrix protein 14	AGAP006433
CUST_4196_PI422575199	0.0270649	3.81558	up	1.9319	mitogen activated protein kinase kinase kinase mekk4	AGAP002371
CUST_6040_PI422575199	0.0058438	3.80537	up	1.92804	multicopper oxidase	AGAP003738
CUST_10117_PI422575199	0.0148177	3.79786	down	1.92519	hypothetical conserved protein	AGAP011522
CUST_3992_PI422575199	0.0406204	3.79175	down	1.92286	fatty acyl- reductase 1	AGAP002279
CUST_6556_PI422575199	0.0115562	3.78968	up	1.92208	alpha-helical protein	AGAP001166
CUST_6689_PI422575199	0.0126649	3.78549	up	1.92048	calreticulin	AGAP004212
CUST_2184_PI422575199	0.0112644	3.78037	down	1.91853	serine collagenase 1	AGAP006676
CUST_7946_PI422575199	0.00963007	3.76804	down	1.91381	AGAP013043-PA [Anopheles gambiae str. PEST]	AGAP013043
CUST_13008_PI422575199	0.011625	3.76554	down	1.91286	chitin binding peritrophin-	AGAP009790
CUST_7327_PI422575199	0.0120934	3.76328	down	1.91199	alcohol dehydrogenase	AGAP001546
CUST_3386_PI422575199	0.0051108	3.76299	down	1.91188	mitochondrial assembly regulatory isoform c	AGAP001802
CUST_4530_PI422575199	0.0058438	3.75205	down	1.90768	chemosensory protein	AGAP001303
CUST_1841_PI422575199	0.0395259	3.7481	up	1.90616	2-oxoglutarate dehydrogenase	AGAP006366
CUST_12718_PI422575199	0.00541034	3.74539	up	1.90512	sodium-dependent phosphate transporter	AGAP009498
CUST_391_PI422575199	0.00948931	3.72762	up	1.89826	histone h3	AGAP005025
CUST_2116_PI422575199	0.0285762	3.71907	up	1.89494	trna splicing endonuclease 54 homolog	AGAP006618
CUST_5979_PI422575199	0.0205778	3.69909	up	1.88717	l-allo-threonine aldolase	AGAP013274
CUST_1420_PI422575199	0.0058438	3.69464	up	1.88543	purine nucleoside phosphorylase	AGAP005945
CUST_1904_PI422575199	0.0143	3.68549	down	1.88186	glycoside hydrolases	AGAP006423
CUST_12193_PI422575199	0.0200942	3.6798	down	1.87963	AGAP008958-PA [Anopheles gambiae str. PEST]	AGAP008958
CUST_2816_PI422575199	0.0300797	3.67849	up	1.87911	serine protease	AGAP007262
CUST_5678_PI422575199	0.0368719	3.67427	down	1.87746	AGAP003499-PA [Anopheles gambiae str. PEST]	AGAP003499
CUST_4667_PI422575199	0.0231591	3.67086	down	1.87612	agap002751 protein	AGAP002751
CUST_1990_PI422575199	0.0187646	3.67035	up	1.87592	sg3 protein	AGAP006507
CUST_4531_PI422575199	0.0058438	3.66186	down	1.87258	chemosensory protein	AGAP001303
CUST_3387_PI422575199	0.00519161	3.66016	down	1.87191	mitochondrial assembly regulatory isoform c	AGAP001802
CUST_1876_PI422575199	0.0165322	3.6553	down	1.86999	alkaline phosphatase	AGAP006400
CUST_12788_PI422575199	0.0422088	3.64866	down	1.86737		AGAP009568
CUST_2518_PI422575199	0.00692228	3.64147	down	1.86452	mitotic protein phosphatase 1	AGAP006993
CUST_7301_PI422575199	0.0237027	3.6378	up	1.86307	clip-domain serine protease	AGAP004638
CUST_8509_PI422575199	0.0198782	3.63311	down	1.86121	AGAP000183-PA [Anopheles gambiae str. PEST]	AGAP000183
CUST_2401_PI422575199	0.0197696	3.62428	down	1.85769	light chain 4	AGAP006887
CUST_9058_PI422575199	0.00741835	3.62333	down	1.85732	neuroligin 3	AGAP010390
CUST_3860_PI422575199	0.0113263	3.60979	up	1.85191	AGAP002181-PA [Anopheles gambiae str. PEST]	AGAP002181
CUST_4742_PI422575199	0.00519161	3.60385	down	1.84954	acetyl-coa acetyltransferase	AGAP001318
CUST_9017_PI422575199	0.0202705	3.60087	down	1.84834	AGAP010350-PA [Anopheles gambiae str. PEST]	AGAP010350
CUST_8716_PI422575199	0.00963007	3.59326	up	1.84529	venom allergen	AGAP000356
CUST_10443_PI422575199	0.0126251	3.59081	down	1.84431	uncharacterized protein c16orf68	AGAP011879
CUST_9591_PI422575199	0.0327092	3.58439	up	1.84173	solute carrier family member 5	AGAP010975
CUST_2302_PI422575199	0.0164211	3.5838	up	1.84149	fbn8	AGAP006790
CUST_7760_PI422575199	0.0250891	3.57582	up	1.83827	isoform b	AGAP000595
CUST_12973_PI422575199	0.00601931	3.57275	down	1.83704	angiotensin-converting enzyme	AGAP009755
CUST_7947_PI422575199	0.0159234	3.57099	down	1.83632	AGAP000743-PA [Anopheles gambiae str. PEST]	AGAP000743
DETOX_489_PI422610884	0.044149	3.57074	up	1.83622	CYP6Z2 - Cytochrome P450 monooxygenase; target probed by LSTM-AGAM-DETOX V3 probe agam-detox-1G5; alternative detox probe for AG_DETOX_P163	AGAP008218
CUST_2568_PI422575199	0.0352814	3.56497	down	1.83389	pupal cuticle protein	AGAP007042
CUST_5541_PI422575199	0.00831357	3.55922	down	1.83156	cuticle protein	AGAP003385
CUST_12285_PI422575199	0.00865333	3.55832	up	1.83119	membrane-associated lps-inducible tnf alpha factor protein	AGAP009051
CUST_5428_PI422575199	0.00824025	3.55814	up	1.83112	wd-repeat protein	AGAP001362
CUST_1902_PI422575199	0.0131646	3.55776	up	1.83097	venom allergen	AGAP006421
CUST_9146_PI422575199	0.00441714	3.55526	down	1.82995	AGAP010479-PA [Anopheles gambiae str. PEST]	AGAP010479
CUST_4836_PI422575199	0.0445632	3.55365	down	1.8293	sodium calcium exchanger	AGAP002859
CUST_547_PI422575199	0.0212765	3.55061	up	1.82807	cysteine dioxygenase	AGAP005153
CUST_4015_PI422575199	0.00565994	3.55017	down	1.82789	AGAP002298-PA [Anopheles gambiae str. PEST]	AGAP002298
CUST_12252_PI422575199	0.0138676	3.54871	up	1.8273	AGAP009018-PA [Anopheles gambiae str. PEST]	AGAP009018
CUST_13016_PI422575199	0.0142619	3.54559	up	1.82603	cgmp-dependent protein kinase	AGAP009798
CUST_13675_PI422575199	0.0128145	3.53828	down	1.82305	nadh dehydrogenase	AGAP012533
CUST_3687_PI422575199	0.0361104	3.53725	down	1.82263	ov-16 antigen	AGAP013036
CUST_2768_PI422575199	0.00735957	3.53014	up	1.81973	receptor component isoform b	AGAP007220
CUST_2063_PI422575199	0.0455733	3.52939	down	1.81942	dnaj protein	AGAP006577
CV_A_90_P027723	0.0130116	3.52716	up	1.81851
CUST_1413_PI422575199	0.0322194	3.52324	up	1.8169	AGAP005941-PA [Anopheles gambiae str. PEST]	AGAP005941
CUST_1537_PI422575199	0.0181116	3.49817	down	1.8066	AGAP006053-PA [Anopheles gambiae str. PEST]	AGAP006053
CUST_546_PI422575199	0.0214598	3.49726	up	1.80623	cysteine dioxygenase	AGAP005153
CUST_9494_PI422575199	0.0205972	3.48985	down	1.80317	sodium shloride dependent amino acid transporter	AGAP010862
DETOX_190_PI422610884	0.0167744	3.4895	up	1.80302	COEJHE2E - Carboxylesterase; target probed by LSTM-AGAM-DETOX V3 probe agam-detox-1G16	AGAP005834
CUST_8536_PI422575199	0.0278793	3.48224	down	1.80001	slow termination of isoform b	AGAP000213
CUST_7902_PI422575199	0.0146382	3.47986	up	1.79903	cuticular protein 11a	AGAP000085
CUST_9370_PI422575199	0.04598	3.46765	up	1.79396	AGAP010726-PA [Anopheles gambiae str. PEST]	AGAP010726
CUST_12504_PI422575199	0.0118467	3.45929	down	1.79048	sulfakinin (agap009275-pa)	AGAP009275
CUST_10188_PI422575199	0.00407743	3.44934	up	1.78632	long-chain-fatty-acid coa ligase	AGAP011603
CUST_13562_PI422575199	0.0254327	3.43679	down	1.78106	tep2 protein	AGAP008368
CUST_2280_PI422575199	0.0231559	3.4307	up	1.7785	diacylglycerol kinase epsilon	AGAP006768
CUST_11641_PI422575199	0.0139553	3.42029	up	1.77412	zinc carboxypeptidase	AGAP008371
CUST_3589_PI422575199	0.0126251	3.41449	down	1.77167	scrasp3 protein	AGAP001979
CUST_10802_PI422575199	0.0111444	3.41001	up	1.76978	phosphoserine phosphatase	AGAP012247
CUST_4877_PI422575199	0.0259004	3.40449	down	1.76744	AGAP013090-PA [Anopheles gambiae str. PEST]	AGAP013090
CUST_5589_PI422575199	0.0029131	3.39896	down	1.76509	AGAP003422-PA [Anopheles gambiae str. PEST]	AGAP003422
CUST_2_PI422575199	0.0217617	3.38653	up	1.75981	methylenetetrahydrofolate dehydrogenase	AGAP004677
CUST_10477_PI422575199	0.0217945	3.38173	up	1.75776	silk gland derived serine protease	AGAP011913
CUST_12811_PI422575199	0.0170678	3.38156	up	1.75769	inositol -triphosphate kinase 1	AGAP009589
CUST_7165_PI422575199	0.0214884	3.37679	up	1.75565	angiotensin converting enzyme	AGAP004563
CUST_1_PI422575199	0.0261908	3.37058	up	1.75299	methylenetetrahydrofolate dehydrogenase	AGAP004677
CUST_10169_PI422575199	0.0125386	3.3656	up	1.75087	AGAP011574-PA [Anopheles gambiae str. PEST]	AGAP011574
CUST_6939_PI422575199	0.00872785	3.35411	down	1.74593	AGAP001511-PA [Anopheles gambiae str. PEST]	AGAP001511
CUST_889_PI422575199	0.0357041	3.34495	up	1.74198	5 nucleotidase	AGAP005457
CUST_10881_PI422575199	0.0259617	3.3343	up	1.73738	odorant-binding protein	AGAP012325
CUST_992_PI422575199	0.024214	3.32943	up	1.73528	lethal essential for life l2efl	AGAP005548
CUST_2427_PI422575199	0.0258806	3.32746	up	1.73442	adenosine deaminase	AGAP006906
CUST_12466_PI422575199	0.0125565	3.31727	down	1.73	cytochrome p450	AGAP009240
CUST_5853_PI422575199	0.0148177	3.31349	down	1.72835	mitochondrial phosphate carrier protein	AGAP003586
CUST_3467_PI422575199	0.0122312	3.30753	down	1.72575	fatty acid synthase	AGAP001899
CUST_2867_PI422575199	0.00802409	3.30657	up	1.72534	hypothetical conserved protein	AGAP007314
CUST_5473_PI422575199	0.0122361	3.30475	down	1.72454	nadh dehydrogenase	AGAP003328
CUST_6480_PI422575199	0.00541034	3.30197	down	1.72333	mfs transporter	AGAP004107
CUST_5412_PI422575199	0.0130116	3.29482	up	1.7202	carbonic anhydrase	AGAP003289
CUST_9718_PI422575199	0.0354692	3.29379	down	1.71975	pickpocket	AGAP011103
CUST_5302_PI422575199	0.0125114	3.29277	down	1.7193	elongation of very long chain fatty acids protein 4	AGAP003195
CUST_6160_PI422575199	0.0386413	3.28595	up	1.71631	gsg10 salivary mucin	AGAP003841
CUST_8975_PI422575199	0.0467343	3.28442	down	1.71564	anopheles gambiae pest agap012715-pa	AGAP001085
CUST_12199_PI422575199	0.0058438	3.28433	up	1.7156	alpha-amylase	AGAP008964
CUST_2654_PI422575199	0.0108143	3.2791	up	1.7133	sarcosine dehydrogenase	AGAP007123
CUST_2510_PI422575199	0.0127004	3.27539	up	1.71167	AGAP006986-PA [Anopheles gambiae str. PEST]	AGAP006986
CUST_1200_PI422575199	0.00737983	3.27498	down	1.71149	isoform c	AGAP005739
CUST_8289_PI422575199	0.0256747	3.26785	down	1.70834	toll	AGAP001002
CUST_10056_PI422575199	0.00541034	3.2524	up	1.70151	salivary cysteine-rich peptide	AGAP011460
CUST_13096_PI422575199	0.0392004	3.24945	down	1.70019	cuticle protein	AGAP009869
CUST_6056_PI422575199	0.012272	3.24789	down	1.6995	AGAP003776-PA [Anopheles gambiae str. PEST]	AGAP003776
DETOX_340_PI422610884	0.0121994	3.24756	down	1.69935	CYP4C35 - Cytochrome P450 monooxygenase; target probed by LSTM-AGAM-DETOX V3 probe agam-detox-1E10	AGAP009240
CUST_12682_PI422575199	0.00813101	3.23297	up	1.69286	atp-binding cassette sub-family g member 4	AGAP009463
DETOX_108_PI422610884	0.0113263	3.23237	down	1.69259	COE12O - Putative Carboxylesterase ; alternative detox probe for AG_DETOX_P031	AGAP010390
CUST_4035_PI422575199	0.0306888	3.23089	down	1.69193	alpha-amylase	AGAP002317
CUST_5492_PI422575199	0.0305789	3.23078	up	1.69188	phosphoenolpyruvate carboxykinase	AGAP003350
DETOX_62_PI422610884	0.0148889	3.22322	up	1.6885	AGM1 - Maltase-like protein Agm1; target probed by LSTM-AGAM-DETOX V3 probe agam-detox-1O23	AGAP012401
CUST_6481_PI422575199	0.00638853	3.22175	down	1.68785	mfs transporter	AGAP004107
CUST_8622_PI422575199	0.0171372	3.22112	up	1.68756	short-chain dehydrogenase	AGAP012953
CUST_6483_PI422575199	0.00571511	3.21906	down	1.68664	mfs transporter	AGAP004107
CUST_13832_PI422575199	0.00961988	3.21499	down	1.68481	gustatory receptor	AGAP012713
CUST_6482_PI422575199	0.00682669	3.20441	down	1.68006	mfs transporter	AGAP004107
CUST_14019_PI422575199	0.0375793	3.20053	down	1.67831	anopheles gambiae pest agap012916-pa	AGAP012916
CUST_8535_PI422575199	0.0261908	3.19926	up	1.67774	triacylglycerol pancreatic	AGAP000211
CUST_11731_PI422575199	0.00408696	3.19737	down	1.67689	sodium shloride dependent amino acid transporter	AGAP008467
CUST_13327_PI422575199	0.0301304	3.19681	down	1.67663	pupal cuticle	AGAP010101
CUST_2802_PI422575199	0.0164131	3.19523	down	1.67592	flightin	AGAP007249
CUST_12162_PI422575199	0.00865333	3.18251	up	1.67016	testis specific leucine rich repeat protein	AGAP008927
CUST_7605_PI422575199	0.0159278	3.1727	down	1.66571	ctl transporter	AGAP001756
CUST_9401_PI422575199	0.0281219	3.17168	down	1.66525	zinc metalloproteinase dpy-31	AGAP010758
CUST_1464_PI422575199	0.0335569	3.16911	down	1.66408	fatty acyl- reductase 1	AGAP005985
CUST_140_PI422575199	0.0238726	3.16881	down	1.66394	lipase	AGAP004794
CUST_8307_PI422575199	0.0196888	3.16798	down	1.66356	dihydropyrimidine dehydrogenase	AGAP001021
CUST_5680_PI422575199	0.0273722	3.1664	down	1.66284	nucleotide exchange factor sil1	AGAP003488
CUST_5491_PI422575199	0.0287508	3.16402	up	1.66176	phosphoenolpyruvate carboxykinase	AGAP003350
CUST_11431_PI422575199	0.0403849	3.16098	up	1.66037	AGAP008145-PA [Anopheles gambiae str. PEST]	AGAP008145
DETOX_63_PI422610884	0.0181553	3.15835	up	1.65917	AGM1 - Maltase-like protein Agm1; target probed by LSTM-AGAM-DETOX V3 probe agam-detox-1O23; alternative detox probe for AG_DETOX_P021	AGAP012401
CUST_9176_PI422575199	0.0051108	3.14488	down	1.653	amino acid transporter	AGAP010508
CUST_12831_PI422575199	0.00964798	3.14096	up	1.6512	homogentisate -dioxygenase	AGAP009609
CUST_5488_PI422575199	0.0374095	3.1396	up	1.65058	cytochrome p450	AGAP013511
CUST_12815_PI422575199	0.029911	3.12954	up	1.64595	zinc carboxypeptidase a 1	AGAP009593
CUST_7540_PI422575199	0.0173115	3.12842	down	1.64544	plasma kallikrein	AGAP013020
CUST_12873_PI422575199	0.0249987	3.12142	up	1.6422	tetraspanin 29fa	AGAP009651
CUST_1989_PI422575199	0.0181226	3.1152	up	1.63932	sg2 protein	AGAP006506
CUST_644_PI422575199	0.00148783	3.11519	down	1.63932	glucose transporter (sugar transporter	AGAP005238
CUST_13780_PI422575199	0.0449189	3.11298	down	1.6383	carbonic anhydrase	AGAP012656
CUST_6153_PI422575199	0.0429599	3.10796	down	1.63597	asparagine synthetase	AGAP003832
CUST_3006_PI422575199	0.0381855	3.10388	up	1.63407	AGAP007462-PA [Anopheles gambiae str. PEST]	AGAP007462
CUST_12628_PI422575199	0.0387505	3.10381	up	1.63404	cuticular protein analogous to peritrophins 3-e	AGAP009405
CUST_12961_PI422575199	0.0119932	3.09866	up	1.63165	ribonuclease mitochondrial	AGAP009743
CUST_1840_PI422575199	0.0410936	3.09501	up	1.62994	2-oxoglutarate dehydrogenase	AGAP006366
CUST_8277_PI422575199	0.00638853	3.09083	down	1.628	cuticular protein analogous to peritrophins 3-a1	AGAP000987
CUST_5487_PI422575199	0.0377	3.08352	up	1.62458	cytochrome p450	AGAP013511
CUST_7173_PI422575199	0.00779855	3.08257	up	1.62413	fatty acid desaturase 2	AGAP004572
CUST_890_PI422575199	0.0401559	3.07199	up	1.61917	5 nucleotidase	AGAP005458
CUST_4310_PI422575199	0.00868077	3.07026	up	1.61836	protease m1 zinc metalloprotease	AGAP002508
CUST_6101_PI422575199	0.0256222	3.06643	down	1.61656	tipe homolog 1	AGAP003797
CUST_2941_PI422575199	0.0119932	3.06433	up	1.61557	lysozyme	AGAP007386
CUST_4077_PI422575199	0.0135221	3.06349	up	1.61518	plasma glutamate carboxypeptidase	AGAP013443
CUST_1303_PI422575199	0.0232578	3.06066	up	1.61384	juvenile hormone esterase	AGAP005834
CUST_1844_PI422575199	0.00916282	3.06065	up	1.61384	cuticular protein 144 (agap006369-pa)	AGAP006369
CUST_4472_PI422575199	0.0126251	3.05878	up	1.61296	isoform a	AGAP002631
CUST_7174_PI422575199	0.00910921	3.05388	up	1.61064	fatty acid desaturase 2	AGAP004572
CUST_10787_PI422575199	0.0471425	3.05153	down	1.60953	AGAP012232-PA [Anopheles gambiae str. PEST]	AGAP012232
CUST_4001_PI422575199	0.0362165	3.05049	down	1.60904	broad-complex core-	AGAP002297
CUST_3207_PI422575199	0.0232021	3.04441	down	1.60616	cg15080 cg15080-pa	AGAP007645
CUST_11626_PI422575199	0.00779431	3.04373	up	1.60584	AGAP008351-PA [Anopheles gambiae str. PEST]	AGAP008351
DETOX_61_PI422610884	0.0126251	3.0431	up	1.60554	AGM1 - Maltase-like protein Agm1; target probed by LSTM-AGAM-DETOX V3 probe agam-detox-1O23	AGAP012401
CUST_10956_PI422575199	0.0120924	3.04235	up	1.60519	alpha-amylase	AGAP012401
CUST_8897_PI422575199	0.0171606	3.04228	down	1.60516	galactose-specific c-type lectin	AGAP013382
CUST_10527_PI422575199	0.0164211	3.03416	down	1.6013	iq and aaa domain-containing protein	AGAP011967
CUST_11818_PI422575199	0.0129857	3.03269	down	1.6006	amp dependent coa ligase	AGAP008557
CUST_11047_PI422575199	0.0318415	3.02806	down	1.5984	sugar transporter	AGAP007752
CUST_9582_PI422575199	0.00541034	3.0181	up	1.59364	protein n-terminal asparagine	AGAP010965
CUST_5152_PI422575199	0.0215635	3.01689	down	1.59306	splicing factor 3a	AGAP003085
CUST_14046_PI422575199	0.0493849	3.00073	up	1.58531	casps2 protein	AGAP012544
CUST_390_PI422575199	0.0058438	2.99994	up	1.58493	histone h3	AGAP005024
DETOX_428_PI422610884	0.00576992	2.99608	down	1.58308	CYP6AH1 - Cytochrome P450 monooxygenase; target probed by LSTM-AGAM-DETOX V3 probe agam-detox-1E19	AGAP007480
CUST_9258_PI422575199	0.0109903	2.98584	down	1.57814	insulin-like peptide 3 precursor	AGAP010601
CUST_4171_PI422575199	0.0295962	2.97749	down	1.5741	AGAP013481-PB [Anopheles gambiae str. PEST]	AGAP013481
CUST_13347_PI422575199	0.00779431	2.97725	down	1.57398	pupal cuticle	AGAP010122
CUST_4279_PI422575199	0.0234023	2.97674	up	1.57373	suppressor of t-cell receptor signaling 1	AGAP002463
DETOX_339_PI422610884	0.00407743	2.97221	up	1.57154	CYP4C28 - Cytochrome P450 monooxygenase; target probed by LSTM-AGAM-DETOX V3 probe agam-detox-1C24; alternative detox probe for AG_DETOX_P113	AGAP010414
CUST_13736_PI422575199	0.0289623	2.96928	down	1.57011	juvenile hormone-inducible	AGAP012604
CUST_11841_PI422575199	0.0126092	2.96863	up	1.5698	lysosomal alpha-mannosidase (mannosidase alpha class 2b member 1)	AGAP008584
CUST_5432_PI422575199	0.016849	2.96611	down	1.56857	AGAP001368-PA [Anopheles gambiae str. PEST]	AGAP001368
CUST_4613_PI422575199	0.0051108	2.96005	down	1.56562	AGAP002704-PA [Anopheles gambiae str. PEST]	AGAP002704
CUST_1903_PI422575199	0.0111104	2.95897	down	1.5651	glycoside hydrolases	AGAP006422
CUST_3558_PI422575199	0.0125386	2.9578	down	1.56453	niemann-pick type c-	AGAP013106
CUST_2904_PI422575199	0.0232624	2.95735	down	1.5643	AGAP007349-PA [Anopheles gambiae str. PEST]	AGAP007349
CUST_11808_PI422575199	0.0490096	2.95426	down	1.5628	maltose phosphorylase	AGAP008547
CUST_3075_PI422575199	0.0256747	2.95415	down	1.56274	AGAP007529-PA [Anopheles gambiae str. PEST]	AGAP007529
CUST_11333_PI422575199	0.0472826	2.95209	up	1.56174	AGAP008040-PA [Anopheles gambiae str. PEST]	AGAP008040
CUST_10984_PI422575199	0.0122361	2.95147	up	1.56144	casps4 protein	AGAP011952
CUST_7024_PI422575199	0.0212765	2.94901	down	1.56023	glycerol-3-phosphate dehydrogenase	AGAP004437
CUST_12225_PI422575199	0.0286625	2.94507	up	1.5583	phosphatidylcholine-sterol acyltransferase (lecithin-cholesterol acyltransferase)	AGAP008990
CUST_6066_PI422575199	0.0352507	2.93853	down	1.55509	glucose dehydrogenase	AGAP003782
CUST_157_PI422575199	0.00519161	2.93717	down	1.55443	protease m1 zinc metalloprotease	AGAP004809
CUST_1255_PI422575199	0.00408696	2.93121	down	1.5515	AGAP005787-PA [Anopheles gambiae str. PEST]	AGAP005787
CUST_13942_PI422575199	0.0267262	2.93093	up	1.55136	dna (cytosine-5)-methyltransferase	AGAP012836
CUST_4615_PI422575199	0.0131646	2.9255	down	1.54868	AGAP002708-PB [Anopheles gambiae str. PEST]	AGAP002708
CUST_739_PI422575199	0.0159234	2.92296	down	1.54743	cg34115 cg34115-pa	AGAP005313
DETOX_168_PI422610884	0.0256747	2.91584	down	1.54391	COEAE7G - Carboxylesterase; target probed by LSTM-AGAM-DETOX V3 probe agam-detox-1K14; alternative detox probe for AG_DETOX_P056	AGAP006728
CUST_2524_PI422575199	0.00645561	2.91324	up	1.54263	stromal antigen	AGAP006998
CUST_11007_PI422575199	0.04243	2.90352	down	1.5378	oxidase peroxidase	AGAP013327
CUST_4061_PI422575199	0.0352551	2.89928	down	1.5357	d-amino acid oxidase	AGAP001098
CUST_6937_PI422575199	0.0141246	2.89911	down	1.53561	AGAP013005-PA [Anopheles gambiae str. PEST]	AGAP013005
CUST_10110_PI422575199	0.00964798	2.89783	down	1.53497	actin	AGAP011515
CUST_2569_PI422575199	0.0210951	2.89403	down	1.53308	urokinase-type plasminogen activator	AGAP007043
DETOX_100_PI422610884	0.0377	2.89341	up	1.53277	COE09941 - Putative Carboxylesterase	AGAP010915
DETOX_524_PI422610884	0.0160445	2.89315	up	1.53264	Cytochrome_b5 - Cytochrome b5; target probed by LSTM-AGAM-DETOX V3 probe agam-detox-1M8	AGAP007121
CUST_10789_PI422575199	0.0449246	2.8923	down	1.53222	AGAP012234-PA [Anopheles gambiae str. PEST]	AGAP012234
CUST_13199_PI422575199	0.0229435	2.89202	up	1.53208	ge rich salivary gland protein	AGAP009974
CUST_5906_PI422575199	0.00638853	2.88996	down	1.53105	AGAP012992-PA [Anopheles gambiae str. PEST]	AGAP012992
CUST_1152_PI422575199	0.0150077	2.88982	down	1.53098	apl2	AGAP005693
CUST_12429_PI422575199	0.0323417	2.88646	down	1.5293	collagen type isoform a	AGAP009200
CUST_5960_PI422575199	0.024807	2.88368	up	1.52791	aminopeptidase n	AGAP013255
CUST_7671_PI422575199	0.0141577	2.88339	up	1.52777	scavenger receptor class b member 1	AGAP004643
CUST_11926_PI422575199	0.0303671	2.88164	up	1.52689	juvenile hormone epoxide hydrolase 1	AGAP008685
CUST_5433_PI422575199	0.0173659	2.87148	down	1.52179	AGAP001368-PA [Anopheles gambiae str. PEST]	AGAP001368
CUST_10875_PI422575199	0.0411406	2.87146	up	1.52179	odorant-binding protein 56e	AGAP012320
CUST_13097_PI422575199	0.0231559	2.87107	down	1.52159	pupal cuticle protein	AGAP009871
CUST_10667_PI422575199	0.0150256	2.86875	up	1.52042	ral	AGAP012108
CUST_12287_PI422575199	0.0146382	2.86619	up	1.51914	membrane-associated lps-inducible tnf alpha factor protein	AGAP009053
CUST_5001_PI422575199	0.00628727	2.86276	down	1.5174	kinase c-binding protein 1	AGAP002983
CUST_2430_PI422575199	0.00872785	2.85848	up	1.51525	serpin 1 inhibitory serine protease inhibitor	AGAP006909
CUST_4264_PI422575199	0.0367105	2.8558	down	1.5139	brain chitinase and chia	AGAP013166
CUST_589_PI422575199	0.0159349	2.85487	up	1.51343	mitotic control protein dis3	AGAP005191
CUST_4371_PI422575199	0.0378252	2.8536	down	1.51278	cytochrome p450	AGAP002555
CUST_6511_PI422575199	0.0126092	2.85332	up	1.51264	AGAP001449-PA [Anopheles gambiae str. PEST]	AGAP001449
CUST_1679_PI422575199	0.0119922	2.85326	down	1.51261	troponin c	AGAP006178
CUST_4278_PI422575199	0.0211858	2.84994	up	1.51093	suppressor of t-cell receptor signaling 1	AGAP002463
CUST_8458_PI422575199	0.0418299	2.84915	down	1.51053	AGAP013070-PA [Anopheles gambiae str. PEST]	AGAP013312
CUST_5109_PI422575199	0.0131936	2.84811	down	1.51001	organic cation transporter	AGAP003038
CUST_1678_PI422575199	0.0130116	2.84367	down	1.50775	troponin c	AGAP006178
CUST_4962_PI422575199	0.019231	2.84262	up	1.50722	tfiia large subunit	AGAP002958
CUST_10072_PI422575199	0.0377565	2.83994	up	1.50586	trypsin delta gamma	AGAP011477
DETOX_30_PI422610884	0.0212652	2.83864	up	1.5052	ABCC8 - ABC transporte; target probed by LSTM-AGAM-DETOX V3 probe agam-detox-1O5; alternative detox probe for AG_DETOX_P010	AGAP008437
CUST_14060_PI422575199	0.0497105	2.83776	down	1.50475	clipc2 protein	AGAP004317
DETOX_29_PI422610884	0.0144523	2.83597	up	1.50384	ABCC8 - ABC transporte; target probed by LSTM-AGAM-DETOX V3 probe agam-detox-1O5	AGAP008437
CUST_4616_PI422575199	0.00920615	2.83202	down	1.50183	AGAP002708-PA [Anopheles gambiae str. PEST]	AGAP002708
CUST_2241_PI422575199	0.0187981	2.83129	up	1.50146	uncharacterized conserved protein	AGAP006729
CUST_2570_PI422575199	0.0211414	2.82601	down	1.49877	urokinase-type plasminogen activator	AGAP007043
CUST_13337_PI422575199	0.0294044	2.82376	down	1.49762	pupal-specific cuticular protein cp2b	AGAP010112
CUST_13342_PI422575199	0.0443482	2.82335	down	1.49741	pupal-specific cuticular protein cp2b	AGAP010117
CUST_6360_PI422575199	0.0168847	2.82113	down	1.49627	dorsal interacting protein 2	AGAP001432
DETOX_443_PI422610884	0.0385238	2.81592	up	1.49361	CYP6M3 - Cytochrome P450 monooxygenase; target probed by LSTM-AGAM-DETOX V3 probe agam-detox-1F17	AGAP008213
CUST_12196_PI422575199	0.0185934	2.81043	up	1.49079	maltase 1	AGAP008961
CUST_2200_PI422575199	0.0100555	2.81016	up	1.49065	btb poz domain-containing protein 9	AGAP006690
CUST_11308_PI422575199	0.0149167	2.80786	up	1.48947	hypothetical conserved protein	AGAP008013
CUST_14037_PI422575199	0.0230675	2.80742	down	1.48925	cystinosin-like protein	AGAP012936
DETOX_442_PI422610884	0.0359172	2.80699	up	1.48902	CYP6M3 - Cytochrome P450 monooxygenase; target probed by LSTM-AGAM-DETOX V3 probe agam-detox-1F17	AGAP008213
CUST_4258_PI422575199	0.0118071	2.804	up	1.48749	isoform b	AGAP002461
CUST_6560_PI422575199	0.0191036	2.80298	down	1.48696	rhodopsin	AGAP001161
CUST_1769_PI422575199	0.0492401	2.80287	down	1.4869	prophenoloxidase	AGAP006258
CUST_4833_PI422575199	0.00462192	2.79891	down	1.48487	niemann-pick type c-2f	AGAP002852
CUST_11497_PI422575199	0.0316894	2.79692	up	1.48384	cytochrome p450	AGAP008213
CUST_4189_PI422575199	0.0159471	2.79672	up	1.48374	methionine-trna synthetase	AGAP002383
CUST_4379_PI422575199	0.0184027	2.79647	up	1.48361	histamine receptor (agap002566-pa)	AGAP002566
CUST_357_PI422575199	0.00868077	2.7919	down	1.48125		AGAP004993
CUST_9208_PI422575199	0.0231591	2.79133	up	1.48095	venom allergen	AGAP010550
CUST_2669_PI422575199	0.00876023	2.78475	up	1.47755	-like protein subfamily c member 22	AGAP007138
CUST_3024_PI422575199	0.00946854	2.78216	down	1.47621	cytochrome p450	AGAP007480
CUST_6600_PI422575199	0.00541034	2.78209	down	1.47617	aspartate aminotransferase	AGAP004142
CUST_11385_PI422575199	0.0128941	2.78079	up	1.4755	sphingomyelin phosphodiesterase	AGAP008096
CUST_11484_PI422575199	0.0353953	2.77983	up	1.475	AGAP008199-PA [Anopheles gambiae str. PEST]	AGAP008199
CUST_9545_PI422575199	0.0428289	2.77967	up	1.47491	carboxylesterase	AGAP010915
CUST_13877_PI422575199	0.0085929	2.77705	up	1.47355	synaptic vesicle protein	AGAP012761
CUST_1612_PI422575199	0.0282467	2.77625	up	1.47314	sodium solute symporter	AGAP006122
CUST_5645_PI422575199	0.0414548	2.77172	down	1.47078	osiris 18	AGAP003469
CUST_324_PI422575199	0.0130116	2.76057	up	1.46497	cyclin b	AGAP004963
CUST_3875_PI422575199	0.0347949	2.75892	down	1.4641	transient receptor potential cation channel protein painless	AGAP012995
DETOX_22_PI422610884	0.0250898	2.75383	up	1.46144	ABCC11 - ABC transporter; target probed by LSTM-AGAM-DETOX V3 probe agam-detox-1O17	AGAP008436
CUST_13873_PI422575199	0.012895	2.74973	down	1.45929	aminopeptidase n	AGAP012757
DETOX_23_PI422610884	0.0201449	2.74925	up	1.45904	ABCC11 - ABC transporter; target probed by LSTM-AGAM-DETOX V3 probe agam-detox-1O17	AGAP008436
CUST_11674_PI422575199	0.00941233	2.74629	down	1.45748	AGAP008409-PA [Anopheles gambiae str. PEST]	AGAP008409
DETOX_342_PI422610884	0.0137541	2.74579	down	1.45722	CYP4C35 - Cytochrome P450 monooxygenase; target probed by LSTM-AGAM-DETOX V3 probe agam-detox-1E10; alternative detox probe for AG_DETOX_P114	AGAP009240
CUST_517_PI422575199	0.00633677	2.73788	up	1.45306	isoform a	AGAP005125
CUST_11171_PI422575199	0.00878891	2.73521	down	1.45165	AGAP007876-PA [Anopheles gambiae str. PEST]	AGAP007876
CUST_3530_PI422575199	0.0142362	2.73318	up	1.45058	organic cation transporter	AGAP001202
DETOX_24_PI422610884	0.0238338	2.73167	up	1.44979	ABCC11 - ABC transporter; target probed by LSTM-AGAM-DETOX V3 probe agam-detox-1O17; alternative detox probe for AG_DETOX_P008	AGAP008436
CUST_1623_PI422575199	0.00968333	2.73065	down	1.44925	ganglioside-induced differentiation-associated protein 1	AGAP006132
DETOX_233_PI422610884	0.0197528	2.72523	up	1.44638	CYP302A1 - Cytochrome P450 monooxygenase; target probed by LSTM-AGAM-DETOX V3 probe agam-detox-1I24	AGAP005992
CUST_11270_PI422575199	0.00735957	2.72434	down	1.44591	dihydrolipoamide acetyltransferase component of pyruvate dehydrogenase	AGAP007975
CUST_1950_PI422575199	0.0148914	2.72126	down	1.44428	y7791_dicdi ame: full=uncharacterized histidine-rich protein ddb_g0274557 flags: precursor	AGAP006467
DETOX_101_PI422610884	0.0368719	2.71963	up	1.44341	COE09941 - Putative Carboxylesterase	AGAP010915
CUST_9519_PI422575199	0.0181553	2.71868	down	1.44291	pupal cuticle protein	AGAP010887
CUST_7146_PI422575199	0.0126092	2.7151	up	1.44101	gamma-interferon-inducible lysosomal thiol reductase	AGAP004551
CUST_5539_PI422575199	0.0497602	2.71167	down	1.43918	cuticle protein	AGAP003382
CUST_9470_PI422575199	0.0357218	2.70811	up	1.43729	regulator of cytokinesis 1 prc1	AGAP010838
CUST_2138_PI422575199	0.020901	2.70738	down	1.4369	organic anion transporter	AGAP006638
DETOX_502_PI422610884	0.0220638	2.706	up	1.43616	CYP9J5 - Cytochrome P450 monooxygenase; target probed by LSTM-AGAM-DETOX V3 probe agam-detox-1I22	AGAP012296
CUST_5311_PI422575199	0.0187981	2.70473	up	1.43549	sterol desaturase	AGAP003209
CUST_10851_PI422575199	0.0210951	2.70294	up	1.43453	cytochrome p450	AGAP012296
CUST_6118_PI422575199	0.010518	2.69862	down	1.43222	glucose dehydrogenase	AGAP003785
DETOX_235_PI422610884	0.0361881	2.69713	down	1.43143	CYP303A1 - Cytochrome P450 monooxygenase; target probed by LSTM-AGAM-DETOX V3 probe agam-detox-1M1	AGAP010077
CUST_13524_PI422575199	0.0373133	2.69339	down	1.42942	phd-finger domain-containing	AGAP010299
CUST_11715_PI422575199	0.0132628	2.69304	down	1.42924	cuticular protein 16 from low complexity family (agap008453-pa)	AGAP008451
CUST_11980_PI422575199	0.00519161	2.69011	up	1.42766	btb poz domain-containing protein 9	AGAP008739
CUST_9690_PI422575199	0.0223291	2.69	up	1.4276	anopheles gambiae pest agap012552-pa	AGAP011075
CUST_11700_PI422575199	0.0199712	2.68988	up	1.42754	multidrug resistance-associated protein 1	AGAP008436
DETOX_450_PI422610884	0.0269067	2.68818	down	1.42663	CYP6N1 - Cytochrome P450 monooxygenase; target probed by LSTM-AGAM-DETOX V3 probe agam-detox-1M22; alternative detox probe for AG_DETOX_P150	mRNA not found
CUST_5376_PI422575199	0.012272	2.68577	down	1.42534	n-myc downstream regulated	AGAP003238
CUST_2500_PI422575199	0.0469754	2.68528	down	1.42507	AGAP006976-PA [Anopheles gambiae str. PEST]	AGAP006976
CUST_10213_PI422575199	0.0127004	2.6832	up	1.42395	venom protein r-like protein	AGAP011630
DETOX_503_PI422610884	0.019854	2.68219	up	1.42341	CYP9J5 - Cytochrome P450 monooxygenase; target probed by LSTM-AGAM-DETOX V3 probe agam-detox-1I22	AGAP012296
CUST_8288_PI422575199	0.0275268	2.68054	down	1.42252	toll	AGAP013027
CV_A_90_P027467	0.033897	2.67974	up	1.42209
CUST_5375_PI422575199	0.0119922	2.6727	down	1.4183	n-myc downstream regulated	AGAP003238
DETOX_504_PI422610884	0.0229221	2.672	up	1.41792	CYP9J5 - Cytochrome P450 monooxygenase; target probed by LSTM-AGAM-DETOX V3 probe agam-detox-1I22; alternative detox probe for AG_DETOX_P168	AGAP012296
CUST_5373_PI422575199	0.0108255	2.67071	down	1.41722	n-myc downstream regulated	AGAP003238
CUST_2049_PI422575199	0.0236852	2.66718	up	1.41531	AGAP006566-PA [Anopheles gambiae str. PEST]	AGAP006566
DETOX_429_PI422610884	0.0124517	2.66643	down	1.41491	CYP6AH1 - Cytochrome P450 monooxygenase; target probed by LSTM-AGAM-DETOX V3 probe agam-detox-1E19; alternative detox probe for AG_DETOX_P143	AGAP007480
CUST_1136_PI422575199	0.013661	2.66443	down	1.41383	AGAP005675-PA [Anopheles gambiae str. PEST]	AGAP005675
CUST_2734_PI422575199	0.0360117	2.66364	up	1.4134	AGAP007192-PA [Anopheles gambiae str. PEST]	AGAP007192
CUST_4190_PI422575199	0.0135776	2.66346	up	1.4133	sec-23 interacting protein p125	AGAP002379
DETOX_505_PI422610884	0.0282393	2.66205	up	1.41254	CYP9K1 - Cytochrome P450 monooxygenase; target probed by LSTM-AGAM-DETOX V3 probe agam-detox-1F21	AGAP000818
CUST_3590_PI422575199	0.0135538	2.6614	down	1.41218	scf apoptosis response protein	AGAP001975
CUST_6218_PI422575199	0.0121426	2.66131	up	1.41214	bifunctional purine biosynthesis protein	AGAP001423
CUST_8394_PI422575199	0.00217489	2.65894	up	1.41085	chondroitin synthase	AGAP001050
CUST_5143_PI422575199	0.042721	2.65829	up	1.4105	glutamyl aminopeptidase	AGAP003077
CUST_3529_PI422575199	0.0159349	2.65807	down	1.41038	glycogen debranching enzyme	AGAP001200
CUST_3721_PI422575199	0.0358583	2.65681	down	1.4097	AGAP001208-PC [Anopheles gambiae str. PEST]	AGAP001208
CUST_3020_PI422575199	0.0422088	2.65626	up	1.4094	o-sialoglycoprotein endopeptidase	AGAP007476
CUST_13864_PI422575199	0.0145403	2.65389	down	1.40811	equilibrative nucleoside transporter	AGAP012748
CUST_10001_PI422575199	0.00945306	2.65243	up	1.40731	anopheles gambiae pest agap012546-pa	AGAP011404
CUST_2482_PI422575199	0.0198468	2.6498	up	1.40589	heat shock protein 83	AGAP006958
CUST_13055_PI422575199	0.0231591	2.64666	up	1.40417	gametocyte-specific factor 1	AGAP009825
CUST_5374_PI422575199	0.0118071	2.64648	down	1.40408	n-myc downstream regulated	AGAP003238
CUST_12652_PI422575199	0.0136641	2.6464	down	1.40403	---NA---	AGAP009430
CUST_3528_PI422575199	0.0148177	2.64637	down	1.40401	glycogen debranching enzyme	AGAP001200
DETOX_370_PI422610884	0.0482126	2.64267	down	1.402	CYP4H15 - Cytochrome P450 monooxygenase; target probed by LSTM-AGAM-DETOX V3 probe agam-detox-1C23	AGAP001864
DETOX_313_PI422610884	0.0219974	2.64012	down	1.4006	CYP325K1 - Cytochrome P450 monooxygenase; target probed by LSTM-AGAM-DETOX V3 probe agam-detox-1I20	AGAP002555
CUST_11491_PI422575199	0.0175677	2.63868	down	1.39982	cytochrome p450	AGAP008206
CUST_2826_PI422575199	0.0279977	2.63819	down	1.39955	AGAP007274-PA [Anopheles gambiae str. PEST]	AGAP007274
CUST_13123_PI422575199	0.0058438	2.63666	up	1.39871	AGAP009899-PA [Anopheles gambiae str. PEST]	AGAP009899
CUST_2448_PI422575199	0.00860872	2.63425	up	1.39739	AGAP006929-PA [Anopheles gambiae str. PEST]	AGAP006929
CUST_6157_PI422575199	0.0208621	2.6342	down	1.39736	serine threonine specific	AGAP003837
CUST_7875_PI422575199	0.0342442	2.6319	down	1.3961	isoform b	AGAP000702
CUST_2305_PI422575199	0.0159234	2.63125	up	1.39575	mucin-like peritrophin	AGAP006793
CUST_11170_PI422575199	0.00964798	2.63013	down	1.39513	AGAP007876-PA [Anopheles gambiae str. PEST]	AGAP007876
CUST_7144_PI422575199	0.0231487	2.6267	up	1.39325	protein yellow	AGAP004549
CUST_4963_PI422575199	0.0242714	2.62664	up	1.39322	tfiia large subunit	AGAP002958
CUST_9133_PI422575199	0.0418044	2.62519	up	1.39242	AGAP010466-PA [Anopheles gambiae str. PEST]	AGAP010466
CUST_5675_PI422575199	0.0305407	2.62397	up	1.39175	lipase 3	AGAP003500
CUST_10118_PI422575199	0.0303934	2.62169	down	1.3905	isoform a	AGAP011523
DETOX_388_PI422610884	0.0029131	2.61633	down	1.38755	CYP4H25 - Cytochrome P450 monooxygenase; suspected Ensembl annotation error; target probed by LSTM-AGAM-DETOX V3 probe agam-detox-1C19	AGAP001864
CUST_9188_PI422575199	0.00898291	2.61552	down	1.3871	chymotrypsin bii	AGAP010528
CUST_9369_PI422575199	0.0472826	2.61487	up	1.38674	sulfate transporter	AGAP010725
DETOX_452_PI422610884	0.0146382	2.61154	down	1.3849	CYP6N2 - Cytochrome P450 monooxygenase; target probed by LSTM-AGAM-DETOX V3 probe agam-detox-1F22	AGAP008206
CUST_13002_PI422575199	0.0194774	2.60986	up	1.38397	serine threonine-protein kinase chk2	AGAP009784
CUST_233_PI422575199	0.0314469	2.60841	up	1.38317	AGAP004878-PA [Anopheles gambiae str. PEST]	AGAP004878
CUST_8607_PI422575199	0.0125565	2.60207	down	1.37966	AGAP000268-PA [Anopheles gambiae str. PEST]	AGAP000268
CUST_8851_PI422575199	0.0051108	2.60144	up	1.37931	insect intestinal mucin 3	AGAP000468
CUST_4254_PI422575199	0.0264102	2.60089	up	1.37901	AGAP013339-PA [Anopheles gambiae str. PEST]	AGAP013339
CUST_7143_PI422575199	0.0256747	2.60063	up	1.37886	protein yellow	AGAP004549
CUST_8916_PI422575199	0.00298695	2.60037	down	1.37872	nose resistant to fluoxetine protein 6	AGAP000520
CUST_401_PI422575199	0.00779431	2.60021	down	1.37863	calnexin isoform b	AGAP005032
CUST_6741_PI422575199	0.0281039	2.59814	down	1.37748	acetyl-coa synthetase	AGAP001473
CUST_1913_PI422575199	0.013996	2.5979	down	1.37735	ichit	AGAP006432
CUST_13862_PI422575199	0.00875622	2.59752	up	1.37713	aminopeptidase n	AGAP012745
DETOX_387_PI422610884	0.0441615	2.5951	up	1.37579	CYP4H24 - Cytochrome P450 monooxygenase; suspected Ensembl annotation error; target probed by LSTM-AGAM-DETOX V3 probe agam-detox-1C22; alternative detox probe for AG_DETOX_P129	AGAP000088
CUST_2348_PI422575199	0.0372156	2.59354	down	1.37492	isoform b	AGAP006835
CUST_11118_PI422575199	0.0129857	2.59201	up	1.37407	isoform a	AGAP007823
CUST_5304_PI422575199	0.0181116	2.59116	down	1.3736	elongation of very long chain fatty acids protein 4	AGAP003197
CUST_6065_PI422575199	0.0430247	2.58813	down	1.37191	glucose dehydrogenase	AGAP003782
CUST_313_PI422575199	0.0361104	2.5868	up	1.37117	rhythmically expressed gene 2	AGAP004954
CUST_2587_PI422575199	0.0236111	2.58677	down	1.37115	leucine-rich transmembrane	AGAP007061
DETOX_111_PI422610884	0.0211006	2.58234	up	1.36868	COE13O - Carboxylesterase; target probed by LSTM-AGAM-DETOX V3 probe agam-detox-1K20; alternative detox probe for AG_DETOX_P032	AGAP011507
CUST_6145_PI422575199	0.00779431	2.58186	up	1.36841	ns1 binding protein	AGAP003823
CUST_2638_PI422575199	0.0207064	2.58003	up	1.36739	dna-j hsp40	AGAP007107
CUST_3047_PI422575199	0.00951218	2.57732	up	1.36587	kinesin eg-5	AGAP007502
CUST_5144_PI422575199	0.0460457	2.57583	up	1.36504	glutamyl aminopeptidase	AGAP003077
CUST_9192_PI422575199	0.0416214	2.57395	up	1.36398	AGAP010534-PA [Anopheles gambiae str. PEST]	AGAP010534
DETOX_341_PI422610884	0.0461244	2.57221	down	1.36301	CYP4C35 - Cytochrome P450 monooxygenase; target probed by LSTM-AGAM-DETOX V3 probe agam-detox-1E10	AGAP009240
CUST_6860_PI422575199	0.0357992	2.57019	down	1.36188	AGAP012966-PA [Anopheles gambiae str. PEST]	AGAP012966
CUST_10722_PI422575199	0.0312788	2.56762	up	1.36043	AGAP012166-PA [Anopheles gambiae str. PEST]	AGAP012166
CUST_2347_PI422575199	0.0375086	2.56693	down	1.36004	isoform b	AGAP006835
CUST_10258_PI422575199	0.0108468	2.56281	up	1.35773	mitochondrial brown fat uncoupling protein	AGAP011676
CUST_649_PI422575199	0.0113995	2.56272	down	1.35768	dynein light chain axonemal	AGAP005243
CUST_12035_PI422575199	0.0352218	2.56076	down	1.35657	phosphoglycerate kinase	AGAP008802
CUST_5959_PI422575199	0.0187971	2.5606	up	1.35648	aminopeptidase n	AGAP013393
CUST_3472_PI422575199	0.00752858	2.56041	down	1.35638	---NA---	AGAP001889
CUST_4634_PI422575199	0.00597949	2.55989	up	1.35608	tryptophan oxygenase	AGAP002721
CUST_12520_PI422575199	0.0329612	2.5544	down	1.35299	kelch-like protein 26	AGAP009292
CUST_13574_PI422575199	0.0388786	2.55257	up	1.35195	cuticular protein 49aa cg30045-pb	AGAP009877
CUST_8419_PI422575199	0.022966	2.55232	up	1.35181	serine hydroxymethyltransferase	AGAP001065
DETOX_453_PI422610884	0.0215635	2.55129	down	1.35123	CYP6N2 - Cytochrome P450 monooxygenase; target probed by LSTM-AGAM-DETOX V3 probe agam-detox-1F22; alternative detox probe for AG_DETOX_P151	AGAP008206
CUST_8418_PI422575199	0.0214718	2.55121	up	1.35118	serine hydroxymethyltransferase	AGAP001065
CUST_8412_PI422575199	0.0223883	2.55113	up	1.35114	serine hydroxymethyltransferase	AGAP001065
CUST_8416_PI422575199	0.0215362	2.54881	up	1.34982	serine hydroxymethyltransferase	AGAP001065
CUST_3858_PI422575199	0.0389975	2.54832	up	1.34955	AGAP002181-PA [Anopheles gambiae str. PEST]	AGAP002181
CUST_3196_PI422575199	0.0126092	2.54825	up	1.34951	isoform j	AGAP007636
CUST_9190_PI422575199	0.00920615	2.54802	down	1.34938	anopheles gambiae pest agap012505-pa	AGAP010530
CUST_8414_PI422575199	0.0214884	2.54782	up	1.34926	serine hydroxymethyltransferase	AGAP001065
CUST_8417_PI422575199	0.0207027	2.5427	up	1.34636	serine hydroxymethyltransferase	AGAP001065
DETOX_419_PI422610884	0.0263148	2.54184	down	1.34587	CYP6AF1/2 - Cytochrome P450 monooxygenase; target probed by LSTM-AGAM-DETOX V3 probe agam-detox-1M23	AGAP011029
CUST_7971_PI422575199	0.0426968	2.54123	down	1.34553	septin isoform g	AGAP000768
CUST_8415_PI422575199	0.0213503	2.5409	up	1.34534	serine hydroxymethyltransferase	AGAP001065
CUST_6617_PI422575199	0.0357218	2.53998	down	1.34482	juvenile hormone-inducible	AGAP004133
CUST_400_PI422575199	0.00704086	2.53831	down	1.34387	calnexin isoform c	AGAP005032
CUST_7999_PI422575199	0.0376548	2.53413	down	1.34149	AGAP013147-PA [Anopheles gambiae str. PEST]	AGAP013147
DETOX_451_PI422610884	0.0131646	2.52898	down	1.33855	CYP6N2 - Cytochrome P450 monooxygenase; target probed by LSTM-AGAM-DETOX V3 probe agam-detox-1F22	AGAP008206
CUST_14058_PI422575199	0.019345	2.52878	down	1.33844	serpin 17 inhibitory serine protease inhibitor	AGAP001376
CUST_5961_PI422575199	0.0164505	2.52568	up	1.33667	aminopeptidase n	AGAP013188
CUST_13910_PI422575199	0.0374095	2.52201	down	1.33457	fire exit	AGAP012803
CUST_574_PI422575199	0.0171606	2.51993	up	1.33338		AGAP005175
CUST_6144_PI422575199	0.00941233	2.51706	up	1.33174	ns1 binding protein	AGAP003823
CUST_12428_PI422575199	0.0207897	2.51522	down	1.33069	collagen iv alpha 1 chain	AGAP009200
CUST_10408_PI422575199	0.0248967	2.51496	up	1.33053	isoform a	AGAP011831
CUST_2416_PI422575199	0.0171606	2.51427	down	1.33014	isoform b	AGAP006900
CUST_9382_PI422575199	0.00328135	2.50974	up	1.32754	apaf-1-related- isoform b	AGAP010737
CUST_10103_PI422575199	0.0197968	2.5097	up	1.32751	carboxylesterase	AGAP011507
CUST_2351_PI422575199	0.0210233	2.50859	down	1.32687	cg13934	AGAP006838
CUST_13698_PI422575199	0.0316894	2.5077	up	1.32636	anopheles gambiae pest agap012557-pa	AGAP012557
CUST_12353_PI422575199	0.0186384	2.50733	down	1.32615	serine-type	AGAP009122
CUST_2414_PI422575199	0.0235839	2.50708	down	1.32601	brain chitinase and chia	AGAP006898
CUST_8413_PI422575199	0.0249902	2.5052	up	1.32492	serine hydroxymethyltransferase	AGAP001065
CUST_6911_PI422575199	0.0144523	2.50512	down	1.32488	alkyldihydroxyacetonephosphate synthase	AGAP004358
CUST_249_PI422575199	0.00628727	2.50032	up	1.32211	ribose-phosphate pyrophosphokinase	AGAP004890
CUST_2179_PI422575199	0.0313116	2.49924	up	1.32149	zona pellucida protein d	AGAP006671
CUST_2653_PI422575199	0.0463886	2.49814	up	1.32085	tubulin alpha chain	AGAP007122
CUST_9588_PI422575199	0.0180754	2.49698	up	1.32018	AGAP010972-PA [Anopheles gambiae str. PEST]	AGAP010972
CUST_11299_PI422575199	0.0361104	2.49684	up	1.3201	ce5 protein	AGAP008004
CUST_9016_PI422575199	0.0369889	2.49662	down	1.31997	isoform c	AGAP010349
CUST_9746_PI422575199	0.0112644	2.49592	down	1.31957	mitochondrial f0 atp synthase d	AGAP011131
DETOX_593_PI422610884	0.0299614	2.49558	up	1.31937	GSTD3 - Glutathion S-transferase; target probed by LSTM-AGAM-DETOX V3 probe agam-detox-1N10	AGAP004382
CUST_5178_PI422575199	0.00298695	2.49157	down	1.31706	lysosomal acid	AGAP003082
CUST_4459_PI422575199	0.035901	2.49067	up	1.31653	sodium solute symporter	AGAP002622
CUST_10857_PI422575199	0.0222643	2.48777	down	1.31485	sulfate transporter	AGAP012302
CUST_10478_PI422575199	0.036289	2.48515	up	1.31333	silk gland derived serine protease	AGAP011914
CUST_9062_PI422575199	0.0181621	2.48337	down	1.3123	patched domain-containing protein 3	AGAP010394
CUST_8797_PI422575199	0.0058438	2.48206	up	1.31154	low-density lipoprotein receptor	AGAP000427
CUST_10089_PI422575199	0.0193209	2.47841	down	1.30941	udp-galactose transporter	AGAP011493
CUST_13304_PI422575199	0.0447987	2.47481	down	1.30732	cytochrome p450	AGAP010077
CUST_10367_PI422575199	0.0335631	2.47453	down	1.30715	serine protease	AGAP011788
CUST_10955_PI422575199	0.0141246	2.47218	up	1.30578	alpha-amylase	AGAP012400
CUST_7517_PI422575199	0.0433505	2.4713	up	1.30527	alkaline phosphatase	AGAP001684
CUST_12023_PI422575199	0.00850197	2.47063	up	1.30488	kda salivary protein	AGAP008782
DETOX_109_PI422610884	0.0157064	2.46786	up	1.30326	COE13O - Carboxylesterase; target probed by LSTM-AGAM-DETOX V3 probe agam-detox-1K20	AGAP011507
CUST_1970_PI422575199	0.0366704	2.46587	down	1.3021	chymotrypsin bi	AGAP006486
CUST_8644_PI422575199	0.0233343	2.46569	down	1.30199	protein isoform a-like	AGAP000041
CUST_573_PI422575199	0.0178167	2.46537	up	1.3018		AGAP005175
CUST_6080_PI422575199	0.0189862	2.46527	down	1.30175	juvenile hormone-inducible	AGAP003764
CUST_13009_PI422575199	0.0129344	2.4635	up	1.30071	endothelin-converting enzyme 1	AGAP009791
DETOX_592_PI422610884	0.031209	2.46084	up	1.29915	GSTD3 - Glutathion S-transferase; target probed by LSTM-AGAM-DETOX V3 probe agam-detox-1N10	AGAP004382
CUST_4157_PI422575199	0.0112299	2.4569	up	1.29684	adenylosuccinate lyase	AGAP002378
CUST_5741_PI422575199	0.0103065	2.45615	up	1.2964	oskar	AGAP003545
CUST_9602_PI422575199	0.00910921	2.45457	down	1.29547	sulfotransferase	AGAP010986
CUST_13957_PI422575199	0.00779431	2.45426	down	1.29529	aldo-keto reductase	AGAP012851
CUST_3585_PI422575199	0.0202091	2.45091	down	1.29332	protein takeout	AGAP001981
DETOX_448_PI422610884	0.0164505	2.45088	down	1.2933	CYP6N1 - Cytochrome P450 monooxygenase; target probed by LSTM-AGAM-DETOX V3 probe agam-detox-1M22	mRNA not found
CUST_12125_PI422575199	0.0466713	2.44949	up	1.29248	trypsin 5	AGAP008891
CUST_6373_PI422575199	0.0306351	2.44773	down	1.29145	AGAP004003-PA [Anopheles gambiae str. PEST]	AGAP004003
CUST_431_PI422575199	0.0120666	2.44753	down	1.29132	receptor associated protein ric-3	AGAP005057
CUST_10486_PI422575199	0.0139553	2.44522	down	1.28996	lipase maturation factor 2	AGAP011922
CUST_248_PI422575199	0.00682669	2.44454	up	1.28956	ribose-phosphate pyrophosphokinase	AGAP004890
CUST_12691_PI422575199	0.0204094	2.44432	up	1.28943	abc transporter	AGAP009472
CUST_1987_PI422575199	0.0438106	2.44242	up	1.28831	gsg2-like protein	AGAP006504
CUST_7734_PI422575199	0.0184027	2.44239	down	1.28829	isoform b	AGAP013356
CUST_7762_PI422575199	0.0166534	2.44116	up	1.28756	AGAP000605-PA [Anopheles gambiae str. PEST]	AGAP000605
CUST_11662_PI422575199	0.0116234	2.44068	down	1.28728	dna-directed rna polymerase ii subunit rpb9	AGAP008393
CUST_11836_PI422575199	0.0373394	2.44007	down	1.28692	rna-binding protein	AGAP008577
CUST_7142_PI422575199	0.0261908	2.43749	up	1.2854	protein yellow	AGAP004549
CUST_1594_PI422575199	0.0111444	2.43506	up	1.28396	AGAP006105-PA [Anopheles gambiae str. PEST]	AGAP006105
DETOX_245_PI422610884	0.00519161	2.43448	down	1.28361	CYP305A1 - Cytochrome P450 monooxygenase; target probed by LSTM-AGAM-DETOX V3 probe agam-detox-1M13	AGAP005656
DETOX_594_PI422610884	0.0319318	2.43382	up	1.28322	GSTD3 - Glutathion S-transferase; target probed by LSTM-AGAM-DETOX V3 probe agam-detox-1N10; alternative detox probe for AG_DETOX_P198	AGAP004382
CUST_4269_PI422575199	0.0130116	2.43174	down	1.28199	sarcalumenin	AGAP002456
CUST_1768_PI422575199	0.041847	2.42924	down	1.28051	AGAP006257-PA [Anopheles gambiae str. PEST]	AGAP006257
CUST_13708_PI422575199	0.00932536	2.4288	up	1.28024	aldehyde oxidase	AGAP012569
CUST_5538_PI422575199	0.0410936	2.42811	down	1.27983	cuticle protein	AGAP003381
CUST_5873_PI422575199	0.00737983	2.42608	down	1.27863	serine protease	AGAP012946
CUST_6086_PI422575199	0.0330563	2.42546	down	1.27826	juvenile hormone-inducible	AGAP003758
CUST_11985_PI422575199	0.0157064	2.42477	down	1.27785	discoidin domain receptor	AGAP008744
CUST_38_PI422575199	0.0178361	2.42465	down	1.27778	mll5 protein	AGAP004706
CUST_12359_PI422575199	0.017433	2.42427	up	1.27755	mitochondrial carrier protein ymc	AGAP009128
DETOX_217_PI422610884	0.0156921	2.42127	up	1.27576	CYP12F2 - Cytochrome P450 monooxygenase; target probed by LSTM-AGAM-DETOX V3 probe agam-detox-1F1	AGAP008021
CUST_5164_PI422575199	0.00682669	2.41959	down	1.27476	dopachrome conversion enzyme	AGAP003095
CUST_13341_PI422575199	0.0171372	2.41954	down	1.27473	pupal-specific cuticular protein cp2b	AGAP010116
CUST_9983_PI422575199	0.0109013	2.41718	up	1.27333	amino acids transporter	AGAP011386
CUST_480_PI422575199	0.038133	2.41703	up	1.27323	protocadherin fat 1	AGAP005093
CUST_9003_PI422575199	0.0125565	2.41565	down	1.27241	low molecular mass ubiquinone-binding protein	AGAP010337
CUST_9096_PI422575199	0.0108468	2.41542	down	1.27227	succinate dehydrogenase	AGAP010429
CUST_10138_PI422575199	0.0298029	2.41479	down	1.27189	AGAP011543-PB [Anopheles gambiae str. PEST]	AGAP011543
CUST_12452_PI422575199	0.0271253	2.41454	down	1.27175	dimeric dihydrodiol dehydrogenase	AGAP009225
CUST_4268_PI422575199	0.0131646	2.41038	down	1.26926	sarcalumenin	AGAP002456
DETOX_246_PI422610884	0.00604493	2.40811	down	1.2679	CYP305A1 - Cytochrome P450 monooxygenase; target probed by LSTM-AGAM-DETOX V3 probe agam-detox-1M13; alternative detox probe for AG_DETOX_P082	AGAP005656
CUST_10721_PI422575199	0.0186384	2.40574	up	1.26648	AGAP012165-PA [Anopheles gambiae str. PEST]	AGAP012165
CUST_5742_PI422575199	0.0115494	2.40443	up	1.2657	oskar	AGAP003545
CUST_6216_PI422575199	0.0164211	2.40346	down	1.26511	AGAP001413-PA [Anopheles gambiae str. PEST]	AGAP001413
CUST_6348_PI422575199	0.0126092	2.40221	down	1.26436	alpha-glucosidase	AGAP003993
DETOX_839_PI422610884	0.0432886	2.40207	up	1.26428	XD24352 - Xanthine dehydrogenase; target probed by LSTM-AGAM-DETOX V3 probe agam-detox-2F2	AGAP007918
CUST_13934_PI422575199	0.0412272	2.40157	down	1.26398	tyrosine-protein kinase srk2	AGAP012828
CUST_12689_PI422575199	0.013073	2.40106	down	1.26367	abc transporter	AGAP009470
CUST_13658_PI422575199	0.00682669	2.39741	down	1.26148	mitochondrial atp synthase f chain	AGAP012515
CUST_3584_PI422575199	0.0202091	2.3961	down	1.26069	protein takeout	AGAP001981
CUST_2553_PI422575199	0.0090935	2.39532	up	1.26022	copper chaperone for superoxide dismutase	AGAP007026
CUST_323_PI422575199	0.00689241	2.3948	up	1.2599	cyclin b	AGAP004962
CUST_8732_PI422575199	0.00432517	2.39328	up	1.25899	seven in absentia	AGAP000377
CUST_4841_PI422575199	0.0157064	2.39324	up	1.25896	isoform a	AGAP002881
DETOX_427_PI422610884	0.0319325	2.38761	down	1.25556	CYP6AH1 - Cytochrome P450 monooxygenase; target probed by LSTM-AGAM-DETOX V3 probe agam-detox-1E19	AGAP007480
CUST_11316_PI422575199	0.0164505	2.38671	up	1.25502	cytochrome p450	AGAP008021
CUST_3890_PI422575199	0.0385748	2.38123	up	1.25171	AGAP013290-PA [Anopheles gambiae str. PEST]	AGAP013290
CUST_10991_PI422575199	0.00519161	2.38078	up	1.25144	gale5 protein	AGAP011287
CUST_10899_PI422575199	0.0136986	2.37849	down	1.25005	unc93a protein	AGAP012344
CUST_9303_PI422575199	0.0136986	2.37772	down	1.24958	reversion-inducing cysteine-rich protein with kazal motifs	AGAP010646
CUST_4356_PI422575199	0.00604493	2.37744	down	1.24941	AGAP002548-PA [Anopheles gambiae str. PEST]	AGAP002548
CUST_730_PI422575199	0.0166964	2.37742	down	1.24939	coagulation factor xi	AGAP005304
CUST_2861_PI422575199	0.0433293	2.37644	up	1.2488	isoform b	AGAP007310
CUST_8035_PI422575199	0.0256747	2.37453	up	1.24764	cytochrome p450	AGAP000818
CUST_8082_PI422575199	0.00920615	2.37062	down	1.24527	cytochrome c subunit	AGAP000851
DETOX_836_PI422610884	0.0058438	2.37025	up	1.24504	XD18014 - Xanthine dehydrogenase; target probed by LSTM-AGAM-DETOX V3 probe agam-detox-2E3	AGAP006220
CUST_4449_PI422575199	0.0170762	2.37023	down	1.24503	pupal cuticle protein	AGAP002613
CUST_6867_PI422575199	0.0426292	2.3697	up	1.2447	pen_drome ame: full=protein penguin	AGAP004322
CUST_1115_PI422575199	0.0058438	2.36912	down	1.24435	cytochrome p450	AGAP005656
DETOX_107_PI422610884	0.020901	2.36727	down	1.24323	COE12O - Putative Carboxylesterase	AGAP010390
CUST_3583_PI422575199	0.0198782	2.36624	down	1.2426	protein takeout	AGAP001981
DETOX_531_PI422610884	0.0108921	2.36443	up	1.24149	Dnmt2 - Only known Dnmt gene in An gambiae ; alternative detox probe for AG_DETOX_P177	AGAP004101
CUST_9683_PI422575199	0.0237877	2.36331	down	1.24081	aldo-keto reductase	AGAP011068
CUST_2240_PI422575199	0.0497383	2.35826	down	1.23772	alpha-esterase	AGAP006728
CUST_7187_PI422575199	0.0266232	2.35723	down	1.2371	phosphatase 1 binding protein	AGAP001520
CUST_9599_PI422575199	0.0231591	2.35687	up	1.23687	isoform b	AGAP010983
CUST_9805_PI422575199	0.0491725	2.35513	down	1.23581	histone h1	AGAP011193
CUST_10543_PI422575199	0.0212765	2.35444	up	1.23539	n-acetyl galactosaminyl transferase 6	AGAP011984
CUST_3725_PI422575199	0.0171726	2.35396	up	1.23509	peptidoglycan recognition protein sb2	AGAP001212
CUST_12902_PI422575199	0.0131646	2.35265	up	1.23428	AGAP009682-PA [Anopheles gambiae str. PEST]	AGAP009682
CUST_7431_PI422575199	0.00519161	2.35264	down	1.23428	myosin light chain 2	AGAP001622
CUST_9933_PI422575199	0.0300836	2.35129	down	1.23345	AGAP011335-PA [Anopheles gambiae str. PEST]	AGAP011335
CUST_2979_PI422575199	0.00824025	2.35035	down	1.23287	proteasome inhibitor	AGAP007418
CUST_6693_PI422575199	0.00682669	2.34732	up	1.23101	fgfrl1 protein	AGAP004218
CUST_9493_PI422575199	0.020567	2.34593	down	1.23016	sodium shloride dependent amino acid transporter	AGAP010861
CUST_7023_PI422575199	0.021509	2.34507	down	1.22963	glycerol-3-phosphate dehydrogenase	AGAP004437
DETOX_319_PI422610884	0.00802409	2.34429	down	1.22915	CYP49A1 - Cytochrome P450 monooxygenase; target probed by LSTM-AGAM-DETOX V3 probe agam-detox-1I7	AGAP005774
CUST_7264_PI422575199	0.0228664	2.34333	up	1.22856	canalicular multispecific organic anion transporter 1	AGAP004600
CUST_440_PI422575199	0.0156937	2.34165	down	1.22753	novel protein	AGAP005064
CUST_3485_PI422575199	0.01362	2.33612	down	1.22412	histamine-gated chloride channel subunit	AGAP001913
DETOX_110_PI422610884	0.0159471	2.33548	up	1.22372	COE13O - Carboxylesterase; target probed by LSTM-AGAM-DETOX V3 probe agam-detox-1K20	AGAP011507
CUST_1918_PI422575199	0.0269729	2.3339	up	1.22274	AGAP006437-PA [Anopheles gambiae str. PEST]	AGAP006437
CUST_2051_PI422575199	0.0187752	2.33276	up	1.22204	AGAP006568-PA [Anopheles gambiae str. PEST]	AGAP006568
DETOX_244_PI422610884	0.00541034	2.33205	down	1.2216	CYP305A1 - Cytochrome P450 monooxygenase; target probed by LSTM-AGAM-DETOX V3 probe agam-detox-1M13	AGAP005656
CUST_10476_PI422575199	0.0144778	2.32937	up	1.21994	cub domain serine protease	AGAP011912
CUST_4355_PI422575199	0.0159471	2.32932	up	1.21991	glucose dehydrogenase	AGAP002551
CUST_11446_PI422575199	0.0255875	2.32822	up	1.21923	myb	AGAP008160
CUST_5052_PI422575199	0.0255875	2.328	up	1.21909	argininosuccinate synthase	AGAP003015
CUST_1064_PI422575199	0.0216931	2.32781	up	1.21897	AGAP005611-PA [Anopheles gambiae str. PEST]	AGAP005611
CUST_14003_PI422575199	0.0212504	2.32757	up	1.21883	cathepsin l	AGAP012900
CUST_9219_PI422575199	0.0371563	2.32667	up	1.21827	cationic amino acid transporter	AGAP010561
CUST_7276_PI422575199	0.00884718	2.32583	down	1.21775	cg13365 cg13365-pa	AGAP004627
CUST_4265_PI422575199	0.0419877	2.32556	down	1.21758	brain chitinase and chia	AGAP013120
CUST_5431_PI422575199	0.0416309	2.32209	up	1.21543	galactosylgalactosylxylosylprotein 3-beta-glucuronosyltransferase p	AGAP001367
DETOX_386_PI422610884	0.0445802	2.31863	up	1.21327	CYP4H24 - Cytochrome P450 monooxygenase; suspected Ensembl annotation error; target probed by LSTM-AGAM-DETOX V3 probe agam-detox-1C22	AGAP000088
CUST_7026_PI422575199	0.0226438	2.31623	down	1.21178	glycerol-3-phosphate dehydrogenase	AGAP004437
CUST_5978_PI422575199	0.0374846	2.31611	up	1.2117	l-allo-threonine aldolase	AGAP003688
CUST_252_PI422575199	0.0113575	2.31581	down	1.21152	venom allergen	AGAP004893
CUST_13211_PI422575199	0.0113555	2.31458	down	1.21075	iroquois family related homeobox	AGAP009986
CUST_3586_PI422575199	0.0195797	2.31378	down	1.21025	protein takeout	AGAP001981
CUST_5262_PI422575199	0.00604493	2.31027	down	1.20806	isoform c	AGAP003164
CUST_4380_PI422575199	0.0178573	2.30971	up	1.20771	histamine receptor (agap002566-pa)	AGAP002566
CUST_13184_PI422575199	0.0329149	2.30947	down	1.20756	tubulin tyrosine ligase-like 3b	AGAP009959
CUST_5735_PI422575199	0.0029131	2.30916	down	1.20737	AGAP013362-PA [Anopheles gambiae str. PEST]	AGAP013362
CV_A_90_P055446	0.0222643	2.30911	up	1.20733
CUST_3726_PI422575199	0.0184027	2.30643	up	1.20566	peptidoglycan recognition protein sb2	AGAP001212
CUST_5588_PI422575199	0.0214884	2.30634	up	1.20561	deoxyribonuclease i	AGAP003421
CUST_7534_PI422575199	0.00682669	2.30597	up	1.20537	isoform b	AGAP001699
CUST_9221_PI422575199	0.00865333	2.30394	down	1.2041	insect cationic amino acid transporter	AGAP010563
DETOX_320_PI422610884	0.00865333	2.30365	down	1.20392	CYP49A1 - Cytochrome P450 monooxygenase; target probed by LSTM-AGAM-DETOX V3 probe agam-detox-1I7	AGAP005774
CUST_9257_PI422575199	0.00591844	2.30237	down	1.20312	insulin-like peptide 2 precursor	AGAP010600
CUST_3309_PI422575199	0.0258806	2.30185	up	1.2028	heat shock protein 82	AGAP006959
CUST_2917_PI422575199	0.0414414	2.30177	up	1.20274	exuperantia 1	AGAP007364
CUST_6938_PI422575199	0.0360117	2.30067	down	1.20205	AGAP013185-PA [Anopheles gambiae str. PEST]	AGAP013185
CUST_4048_PI422575199	0.0189581	2.30032	down	1.20184	AGAP013245-PA [Anopheles gambiae str. PEST]	AGAP013245
CUST_12432_PI422575199	0.0210498	2.29988	down	1.20156	isoform a	AGAP009203
CUST_2492_PI422575199	0.0141017	2.29935	up	1.20122	solute carrier family 35 member f5	AGAP006969
CUST_6057_PI422575199	0.0172924	2.29887	down	1.20092	AGAP003777-PA [Anopheles gambiae str. PEST]	AGAP003777
CUST_1703_PI422575199	0.0166964	2.29733	up	1.19996	AGAP006195-PA [Anopheles gambiae str. PEST]	AGAP006195
CUST_6657_PI422575199	0.0226438	2.29688	down	1.19967	isoform c	AGAP004181
CUST_7455_PI422575199	0.0286974	2.29617	down	1.19923	triose phosphate isomerase	AGAP001630
CUST_647_PI422575199	0.0126251	2.29594	up	1.19908	AGAP005241-PA [Anopheles gambiae str. PEST]	AGAP005241
CUST_6268_PI422575199	0.0164505	2.29391	down	1.19781	histone h2a	AGAP003913
DETOX_575_PI422610884	0.0185332	2.29344	up	1.19751	GSTD1_5 - Glutathion S-transferase; target probed by LSTM-AGAM-DETOX V3 probe agam-detox-1N2	AGAP004164
CUST_3307_PI422575199	0.0276486	2.29229	up	1.19679	heat shock protein 83	AGAP006961
CUST_1762_PI422575199	0.0335824	2.28911	up	1.19478	cysteine-rich venom	AGAP006253
CUST_9900_PI422575199	0.0118801	2.28781	down	1.19397	alkaline phosphatase	AGAP011303
CUST_2818_PI422575199	0.010112	2.2864	down	1.19308	elongation of very long chain fatty acids	AGAP007264
CUST_9189_PI422575199	0.0126649	2.2857	down	1.19263	serine collagenase 1	AGAP010529
CUST_6267_PI422575199	0.0139897	2.2836	down	1.19131	histone h2a	AGAP003911
CUST_7535_PI422575199	0.00591844	2.28195	up	1.19027	isoform b	AGAP001699
CUST_9580_PI422575199	0.00519161	2.27897	up	1.18838	protein n-terminal asparagine	AGAP010963
CUST_3138_PI422575199	0.00522224	2.27885	down	1.18831	golgi-associated plant pathogenesis-related protein 1	AGAP007584
CUST_256_PI422575199	0.0159234	2.27819	down	1.18789	t family of potassium channels protein 7-like isoform 1	AGAP004896
CUST_110_PI422575199	0.020901	2.27746	down	1.18743	ken and barbie	AGAP004767
CUST_11656_PI422575199	0.0102875	2.27449	down	1.18554	sodium solute symporter	AGAP008387
CUST_5263_PI422575199	0.00571511	2.27366	down	1.18502	isoform c	AGAP003164
CUST_13715_PI422575199	0.0127004	2.27136	up	1.18356	cathepsin l	AGAP012577
CUST_4200_PI422575199	0.0126229	2.27041	up	1.18295	AGAP013405-PA [Anopheles gambiae str. PEST]	AGAP013405
CUST_4879_PI422575199	0.0187981	2.27005	down	1.18273	AGAP013083-PA [Anopheles gambiae str. PEST]	AGAP013083
CUST_8492_PI422575199	0.0214884	2.26916	up	1.18216	amidophosphoribosyltransferase	AGAP000179
CUST_6222_PI422575199	0.0410084	2.26892	up	1.18201	brain protein 44-like protein	AGAP001417
CUST_4413_PI422575199	0.0433012	2.26866	down	1.18184	glycogen synthase	AGAP002586
CUST_8493_PI422575199	0.0238532	2.26838	up	1.18166	cg2867	AGAP000179
CUST_6307_PI422575199	0.0217786	2.26715	up	1.18088	cln3 battenin	AGAP003934
CUST_6579_PI422575199	0.0483287	2.26683	up	1.18067	gustatory receptor	AGAP001137
CUST_1241_PI422575199	0.00591844	2.26657	down	1.18051	cytochrome p450	AGAP005774
CUST_610_PI422575199	0.0158824	2.26655	down	1.1805	serpin 18 non-inhibitory serine protease inhibitor	AGAP007691
CUST_2720_PI422575199	0.0131646	2.26646	up	1.18044	serpin 10 plasmodium-related inhibitory serine protease inhibitor	AGAP005246
CUST_3921_PI422575199	0.0208138	2.26512	up	1.17958	thymus-specific serine protease	AGAP001240
CUST_10501_PI422575199	0.00601931	2.26504	down	1.17953	isoform d	AGAP011937
CUST_7206_PI422575199	0.012272	2.26373	up	1.1787	thyroid receptor-interacting protein 13	AGAP001522
CUST_4900_PI422575199	0.00663438	2.26306	up	1.17827	isoform a	AGAP002913
CUST_10863_PI422575199	0.0386765	2.263	up	1.17823	ornithine decarboxylase	AGAP012308
CUST_8064_PI422575199	0.0353953	2.26247	up	1.1779	AGAP000839-PA [Anopheles gambiae str. PEST]	AGAP000839
CUST_13830_PI422575199	0.0178167	2.26241	down	1.17786	histone h2a	AGAP012711
CUST_3430_PI422575199	0.0216931	2.2605	down	1.17664	cytochrome p450	AGAP001864
CUST_6827_PI422575199	0.0374846	2.26038	up	1.17657	clathrin coat assembly protein ap19	AGAP004283
DETOX_94_PI422610884	0.0481043	2.2583	up	1.17524	COE09895 - Putative Carboxylesterase	AGAP010911
CUST_888_PI422575199	0.0310441	2.2582	down	1.17518	pupal cuticle protein	AGAP005456
CUST_6767_PI422575199	0.0255424	2.2572	down	1.17454	AGAP004235-PB [Anopheles gambiae str. PEST]	AGAP004235
CUST_3028_PI422575199	0.040904	2.25636	up	1.174	sugar transporter	AGAP007484
CUST_6223_PI422575199	0.045215	2.25565	up	1.17354	brain protein 44-like protein	AGAP001417
CUST_1467_PI422575199	0.0128941	2.25498	up	1.17312	sodium nucleoside cotransporter	AGAP005988
CUST_12112_PI422575199	0.0394572	2.25483	up	1.17302	AGAP008879-PC [Anopheles gambiae str. PEST]	AGAP008879
CUST_10360_PI422575199	0.0429338	2.25277	down	1.1717	AGAP011778-PA [Anopheles gambiae str. PEST]	AGAP011778
DETOX_576_PI422610884	0.0181553	2.2527	up	1.17165	GSTD1_5 - Glutathion S-transferase; target probed by LSTM-AGAM-DETOX V3 probe agam-detox-1N2; alternative detox probe for AG_DETOX_P192	AGAP004164
CUST_3229_PI422575199	0.0029131	2.25197	up	1.17119	sugar transporter	AGAP007667
CUST_12510_PI422575199	0.00597949	2.25081	up	1.17044	apolipoprotein d	AGAP009281
CUST_7346_PI422575199	0.0189867	2.24932	up	1.16949	juvenile hormone-inducible	AGAP001552
CUST_8521_PI422575199	0.0410936	2.24641	down	1.16762	hemolymph proteinase 8	AGAP000182
CUST_3771_PI422575199	0.0087938	2.24617	up	1.16747	sidestep protein	AGAP002104
DETOX_574_PI422610884	0.0197696	2.24524	up	1.16687	GSTD1_5 - Glutathion S-transferase; target probed by LSTM-AGAM-DETOX V3 probe agam-detox-1N2	AGAP004164
CUST_5413_PI422575199	0.0379259	2.2445	up	1.1664	female sterile nasrat	AGAP003290
CUST_11214_PI422575199	0.0231591	2.244	up	1.16607	xanthine dehydrogenase	AGAP007918
CUST_6636_PI422575199	0.0231852	2.24375	up	1.16591	glutathione transferase	AGAP004164
CUST_8494_PI422575199	0.0231591	2.24293	up	1.16539	amidophosphoribosyltransferase	AGAP000179
CUST_10742_PI422575199	0.0127531	2.24256	down	1.16515	isoform b	AGAP012186
CUST_1800_PI422575199	0.0429338	2.24178	up	1.16464	AGAP006323-PA [Anopheles gambiae str. PEST]	AGAP006323
CUST_9142_PI422575199	0.0164211	2.24005	down	1.16353	tubulin polyglutamylase complex subunit 2-like	AGAP010475
CUST_11853_PI422575199	0.0238532	2.23921	up	1.16299	forkhead protein forkhead protein domain	AGAP008606
CUST_12969_PI422575199	0.0058438	2.23809	up	1.16227	angiotensin-converting enzyme	AGAP009751
CUST_12597_PI422575199	0.0300898	2.23801	down	1.16222	cytochrome p450	AGAP009374
CUST_12554_PI422575199	0.00813101	2.23718	down	1.16168	mitochondrial carrier protein	AGAP009333
CUST_6989_PI422575199	0.019563	2.23434	up	1.15985	glutathione transferase gst1-6	AGAP004382
CUST_1068_PI422575199	0.0100251	2.23282	up	1.15887	---NA---	AGAP005614
CUST_8736_PI422575199	0.0109903	2.22999	up	1.15704	lactoylglutathione lyase	AGAP000367
CUST_13257_PI422575199	0.00941233	2.22792	down	1.1557	AGAP010032-PA [Anopheles gambiae str. PEST]	AGAP010032
CUST_2398_PI422575199	0.00541034	2.22755	up	1.15546	AGAP006883-PA [Anopheles gambiae str. PEST]	AGAP006883
CUST_44_PI422575199	0.0118071	2.2261	down	1.15452	cytochrome b-c1 complex subunit 9	AGAP004710
CUST_1423_PI422575199	0.0164505	2.22325	up	1.15267	kynurenine 3-monooxygenase	AGAP005948
CUST_7347_PI422575199	0.0463963	2.2228	up	1.15237	juvenile hormone-inducible	AGAP013124
CUST_1346_PI422575199	0.0262845	2.22231	up	1.15206	ist1 homolog	AGAP005882
CUST_11765_PI422575199	0.036876	2.2197	up	1.15037	lung carbonyl reductase	AGAP008502
CUST_5506_PI422575199	0.0199599	2.21931	down	1.15011	venom allergen 5	AGAP003354
DETOX_315_PI422610884	0.0234101	2.21655	down	1.14832	CYP325K1 - Cytochrome P450 monooxygenase; target probed by LSTM-AGAM-DETOX V3 probe agam-detox-1I20; alternative detox probe for AG_DETOX_P105	AGAP002555
CUST_3107_PI422575199	0.0377514	2.21224	down	1.14551	major allergen bla g	AGAP007557
DETOX_338_PI422610884	0.01362	2.21143	up	1.14498	CYP4C28 - Cytochrome P450 monooxygenase; target probed by LSTM-AGAM-DETOX V3 probe agam-detox-1C24	AGAP010414
CUST_7712_PI422575199	0.022458	2.21136	down	1.14493	niemann-pick c1	AGAP000579
CUST_3901_PI422575199	0.0123825	2.20895	down	1.14336	cation transport regulator-like protein 2	AGAP002216
CUST_2097_PI422575199	0.0385869	2.20891	down	1.14334	cg14949 cg14949-pa	AGAP006602
CUST_2650_PI422575199	0.0249902	2.20778	down	1.1426	mitochondrial sideroflexin tricarboxylate transporter	AGAP007119
CUST_13421_PI422575199	0.0135221	2.20737	up	1.14233	isoform d	AGAP010197
CUST_13062_PI422575199	0.0364844	2.20632	down	1.14164	voltage-dependent anion channel	AGAP009833
CUST_8441_PI422575199	0.0265074	2.20617	down	1.14154	cytochrome p450	AGAP001076
CUST_4126_PI422575199	0.0154755	2.20557	up	1.14115	cellular tumor antigen p53	AGAP002352
CUST_255_PI422575199	0.0216871	2.20537	down	1.14102	t family of potassium channels protein 7-like isoform 1	AGAP004896
CUST_439_PI422575199	0.0194067	2.20422	down	1.14027	AGAP005064-PB [Anopheles gambiae str. PEST]	AGAP005064
CUST_3874_PI422575199	0.0334944	2.20396	down	1.1401	transient receptor potential cation channel protein painless	AGAP013366
CUST_9376_PI422575199	0.0450644	2.20275	down	1.1393	clipa8 protein	AGAP010731
CUST_5628_PI422575199	0.0417532	2.19995	down	1.13747	centrosomal protein	AGAP003449
CUST_12900_PI422575199	0.0139102	2.19949	up	1.13717	transcription factor iib	AGAP009680
DETOX_702_PI422610884	0.02287	2.1979	up	1.13613	PX11 - Peroxidase; target probed by LSTM-AGAM-DETOX V3 probe agam-detox-1J23; alternative detox probe for AG_DETOX_P234	AGAP004038
CUST_8771_PI422575199	0.00831596	2.19721	up	1.13567	hydroxyacylglutathione hydrolase	AGAP000416
CUST_1830_PI422575199	0.0232449	2.19611	down	1.13495	glutamate synthase	AGAP006360
CUST_756_PI422575199	0.019082	2.193	up	1.1329	ribonuclease uk114	AGAP005327
CUST_13741_PI422575199	0.0144827	2.19102	down	1.1316	glucose dehydrogenase	AGAP012609
CUST_6828_PI422575199	0.0339317	2.19088	up	1.13151	disco-interacting protein	AGAP004281
CUST_7332_PI422575199	0.0177449	2.19032	up	1.13114	juvenile hormone-inducible protein	AGAP013450
DETOX_782_PI422610884	0.010518	2.18918	up	1.13039	SP16082 - Serine protease; target probed by LSTM-AGAM-DETOX V3 probe agam-detox-2A2	AGAP000995
CUST_3712_PI422575199	0.00298695	2.18862	up	1.13002	u3 small nucleolar rna-associated	AGAP002088
CUST_2593_PI422575199	0.0051108	2.1881	up	1.12968	transcription factor	AGAP007065
CUST_9268_PI422575199	0.0479481	2.18774	up	1.12944	isoform c	AGAP010611
CUST_6962_PI422575199	0.0137541	2.18651	up	1.12863	aldose 1-epimerase	AGAP004376
CUST_12589_PI422575199	0.0290005	2.18582	up	1.12818	cral trio domain-containing protein	AGAP009366
CUST_10729_PI422575199	0.013996	2.18569	down	1.12809	ion channel nompc	AGAP012173
CUST_661_PI422575199	0.0188896	2.18546	up	1.12794	lola	AGAP005245
CUST_429_PI422575199	0.00541034	2.18398	up	1.12696	ion transport peptide-like	AGAP005055
DETOX_218_PI422610884	0.0179507	2.17966	up	1.1241	CYP12F2 - Cytochrome P450 monooxygenase; target probed by LSTM-AGAM-DETOX V3 probe agam-detox-1F1	AGAP008021
DETOX_95_PI422610884	0.0495159	2.17863	up	1.12342	COE09895 - Putative Carboxylesterase	AGAP010911
CUST_12217_PI422575199	0.0385238	2.17831	up	1.12321	solute carrier family 30 (zinc transporter) member 2	AGAP008982
CUST_9329_PI422575199	0.00606824	2.17766	up	1.12278	ys11_drome ame: full= gamma-glutamylcyclotransferase cg2811	AGAP010682
CUST_4041_PI422575199	0.03985	2.17681	down	1.12221	cation proton antiporter	AGAP002324
CUST_214_PI422575199	0.0266761	2.17557	up	1.12139	protease m1 zinc metalloprotease	AGAP004860
CUST_9040_PI422575199	0.03437	2.17475	down	1.12085	sodium-dependent phosphate transporter	AGAP010372
CUST_2945_PI422575199	0.0313116	2.17444	up	1.12064	peptide-n -(n-acetyl-beta-glucosaminyl)asparagine amidase	AGAP007390
DETOX_519_PI422610884	0.0385869	2.17324	down	1.11985	CYP9M1 - Cytochrome P450 monooxygenase; suspected Ensembl annotation error; target probed by LSTM-AGAM-DETOX V3 probe agam-detox-1I2; alternative detox probe for AG_DETOX_P173	AGAP009374
CUST_12586_PI422575199	0.0324376	2.17304	down	1.11971	cytochrome p450	AGAP009363
CUST_891_PI422575199	0.0171372	2.17286	up	1.11959	---NA---	AGAP005459
CUST_4590_PI422575199	0.0347364	2.17152	up	1.11871	domain-containing histone demethylation protein 2b	AGAP002682
CUST_10113_PI422575199	0.0491308	2.16999	up	1.11769	atp-binding cassette sub-family a member	AGAP011518
DETOX_783_PI422610884	0.011625	2.16792	up	1.11631	SP16082 - Serine protease; target probed by LSTM-AGAM-DETOX V3 probe agam-detox-2A2; alternative detox probe for AG_DETOX_P262	AGAP000995
CUST_7041_PI422575199	0.0369889	2.16774	up	1.11619	galactose-1-phosphate uridylyltransferase	AGAP004451
CUST_5153_PI422575199	0.0161703	2.1658	up	1.1149	upf0564 protein fam161a	AGAP013263
CUST_5726_PI422575199	0.0259987	2.16428	down	1.11389	isoform a	AGAP003513
CUST_4040_PI422575199	0.034132	2.16295	down	1.113	cation proton antiporter	AGAP002324
CUST_936_PI422575199	0.00679421	2.16273	down	1.11285	acetoin reductase	AGAP005502
CUST_3471_PI422575199	0.0129857	2.16266	down	1.1128	arrestin domain-containing protein 2	AGAP001891
CUST_12700_PI422575199	0.0126251	2.16158	down	1.11209	cuticular protein analogous to peritrophins 1-b	AGAP009480
DETOX_704_PI422610884	0.0127632	2.16042	down	1.11131	PX12 - Peroxidase; target probed by LSTM-AGAM-DETOX V3 probe agam-detox-1J4	AGAP007237
CUST_3164_PI422575199	0.0160445	2.15974	up	1.11086	pancreatic triacylglycerol lipase	AGAP007672
CUST_10205_PI422575199	0.0194067	2.15937	up	1.11061	retina aberrant in pattern	AGAP011621
CUST_8270_PI422575199	0.0125565	2.15885	up	1.11026	ensangg00000016082 protein	AGAP000994
CUST_7982_PI422575199	0.00984806	2.15851	up	1.11004	AGAP000770-PA [Anopheles gambiae str. PEST]	AGAP000770
DETOX_703_PI422610884	0.027295	2.15843	down	1.10998	PX12 - Peroxidase; target probed by LSTM-AGAM-DETOX V3 probe agam-detox-1J4	AGAP007237
CV_A_90_P006614	0.0149753	2.15828	down	1.10988
DETOX_781_PI422610884	0.0124161	2.15729	up	1.10922	SP16082 - Serine protease; target probed by LSTM-AGAM-DETOX V3 probe agam-detox-2A2	AGAP000995
CUST_5864_PI422575199	0.0249161	2.1554	down	1.10795	AGAP003620-PA [Anopheles gambiae str. PEST]	AGAP003620
CUST_4589_PI422575199	0.0205246	2.15395	up	1.10698	lysine-specific demethylase 3a-like	AGAP002682
CUST_14040_PI422575199	0.0156868	2.15321	down	1.10649	---NA---	AGAP012939
CUST_3587_PI422575199	0.0473622	2.15011	up	1.10441	chromaffin granule amine	AGAP001980
CUST_12963_PI422575199	0.00571511	2.1486	up	1.1034	sugar transporter	AGAP009745
CUST_13149_PI422575199	0.0358288	2.14852	up	1.10334	anopheles gambiae pest agap012635-pa	AGAP009924
CUST_9541_PI422575199	0.0287374	2.14779	up	1.10285	carboxylesterase	AGAP010911
CUST_5401_PI422575199	0.0180798	2.14744	up	1.10262	AGAP003280-PA [Anopheles gambiae str. PEST]	AGAP003280
DETOX_321_PI422610884	0.0113263	2.14558	down	1.10137	CYP49A1 - Cytochrome P450 monooxygenase; target probed by LSTM-AGAM-DETOX V3 probe agam-detox-1I7; alternative detox probe for AG_DETOX_P107	AGAP005774
CUST_2496_PI422575199	0.0212687	2.14544	up	1.10127	AGAP006973-PA [Anopheles gambiae str. PEST]	AGAP006973
CUST_3404_PI422575199	0.0100097	2.14509	down	1.10104	vacuolar atp synthase subunit g	AGAP001823
CUST_8642_PI422575199	0.0457091	2.14463	down	1.10073	sugar transporter	AGAP000046
CUST_4018_PI422575199	0.0119903	2.14443	down	1.1006	exosome component 10	AGAP002300
CUST_3644_PI422575199	0.0177892	2.13978	down	1.09746	fire exit	AGAP002039
CUST_13762_PI422575199	0.0352551	2.1396	up	1.09734	anopheles gambiae pest agap012635-pa	AGAP012635
CUST_3551_PI422575199	0.0258567	2.1365	down	1.09525	sodium solute symporter	AGAP001966
CUST_9745_PI422575199	0.0135776	2.13592	down	1.09486	nadh-ubiquinone oxidoreductase 42 kda subunit	AGAP011130
CUST_11888_PI422575199	0.0265954	2.13507	down	1.09429	gambicin	AGAP008645
CUST_10910_PI422575199	0.0230675	2.13434	down	1.09379	AGAP012356-PA [Anopheles gambiae str. PEST]	AGAP012356
CUST_13773_PI422575199	0.0213503	2.13387	down	1.09347	sulfotransferase	AGAP012648
CUST_5660_PI422575199	0.0159349	2.13256	up	1.09258	serine-pyruvate aminotransferase	AGAP003490
CUST_913_PI422575199	0.0301304	2.13251	up	1.09255	anopheles gambiae pest agap012715-pa	AGAP005478
CUST_14027_PI422575199	0.0422072	2.13199	down	1.0922	arginine kinase	AGAP012924
CUST_665_PI422575199	0.0361329	2.1319	down	1.09214	thyroid peroxidase	AGAP007237
CUST_9526_PI422575199	0.0158824	2.13122	down	1.09168	spectrin beta chain	AGAP010895
CUST_3342_PI422575199	0.0029131	2.12982	up	1.09073	mpv17 protein	AGAP001778
CUST_638_PI422575199	0.0494342	2.12962	up	1.09059	tetraspanin isoform b	AGAP005233
CUST_2743_PI422575199	0.0187981	2.12782	up	1.08938	epithelial membrane protein	AGAP005725
CUST_543_PI422575199	0.0165542	2.12712	up	1.0889	h aca ribonucleoprotein complex subunit 3	AGAP005149
CUST_3595_PI422575199	0.0238459	2.1269	down	1.08875	beta-sarcoglycan	AGAP001996
CUST_1092_PI422575199	0.0404844	2.12582	down	1.08802	brain chitinase and chia	AGAP005634
CUST_7195_PI422575199	0.0131646	2.12504	down	1.08749	sulfate transporter	AGAP001531
CUST_611_PI422575199	0.0126229	2.12487	down	1.08738	serpin 18 non-inhibitory serine protease inhibitor	AGAP007691
CUST_8065_PI422575199	0.0207897	2.12419	up	1.08692	female sterile m3	AGAP000837
CUST_11588_PI422575199	0.0193834	2.12414	down	1.08688	drosophila melanogaster cg14022	AGAP008311
CUST_8015_PI422575199	0.00769468	2.12295	down	1.08607	glutamate receptor	AGAP000803
CUST_664_PI422575199	0.0289392	2.12279	down	1.08596	thyroid peroxidase	AGAP007237
CUST_7449_PI422575199	0.0474075	2.12222	up	1.08557	serine threonine kinase	AGAP001636
CUST_4019_PI422575199	0.01362	2.1218	down	1.08529	exosome component 10	AGAP002300
CUST_11347_PI422575199	0.0139553	2.12089	up	1.08467	protein serine threonine	AGAP008054
CUST_10369_PI422575199	0.0361104	2.12035	down	1.0843	serine protease	AGAP011792
CUST_9082_PI422575199	0.0135776	2.11961	up	1.0838	cytochrome p450	AGAP010414
CUST_11122_PI422575199	0.0391727	2.11799	down	1.08269	enolase	AGAP007827
CUST_10388_PI422575199	0.01362	2.11793	down	1.08265	hydroxybutyrate dehydrogenase	AGAP011811
DETOX_534_PI422610884	0.0290045	2.1161	down	1.08141	Flightin - Flightin, matches also transcript ens|AGAP007249-RB; target probed by LSTM-AGAM-DETOX V3 probe agam-detox-2C1; alternative detox probe for AG_DETOX_P178	AGAP007249
CUST_3253_PI422575199	0.0256747	2.11539	down	1.08092	cell division cycle protein 27-like protein	AGAP007690
CUST_6119_PI422575199	0.0231852	2.11447	down	1.0803	glucose dehydrogenase	AGAP003785
CUST_12040_PI422575199	0.0180754	2.11412	up	1.08006		AGAP008807
CUST_10937_PI422575199	0.00432517	2.11361	down	1.07971	major facilitator superfamily domain-containing protein 8-like	AGAP012381
CUST_10973_PI422575199	0.0274472	2.11278	up	1.07914	isoform a	AGAP012419
CUST_7928_PI422575199	0.00401751	2.11244	down	1.07891	AGAP000724-PA [Anopheles gambiae str. PEST]	AGAP000724
CUST_7505_PI422575199	0.0282467	2.11243	down	1.0789	cyclin l	AGAP001677
DETOX_176_PI422610884	0.0491308	2.11094	down	1.07789	COEBE2C - Carboxylesterase; incorrectly named as COEBE2D in Ensembl; target probed by LSTM-AGAM-DETOX V3 probe agam-detox-1G11	AGAP005371
CUST_7511_PI422575199	0.0263926	2.10908	down	1.07661	AGAP001679-PB [Anopheles gambiae str. PEST]	AGAP001679
CUST_2158_PI422575199	0.0289262	2.10813	down	1.07596	isoform a	AGAP006655
CUST_6381_PI422575199	0.0111444	2.10775	down	1.0757	AGAP004016-PA [Anopheles gambiae str. PEST]	AGAP004016
CUST_1472_PI422575199	0.0398108	2.10693	down	1.07514	cg1136 cg1136-pa	AGAP005993
CUST_11243_PI422575199	0.011625	2.10677	up	1.07503	wd repeat-containing protein 75-like	AGAP007948
CUST_1889_PI422575199	0.0261908	2.10664	down	1.07494	isoform b	AGAP006410
CUST_12478_PI422575199	0.0279977	2.10464	down	1.07357	clip-domain serine proteinase	AGAP009252
DETOX_705_PI422610884	0.0152228	2.10214	down	1.07186	PX12 - Peroxidase; target probed by LSTM-AGAM-DETOX V3 probe agam-detox-1J4; alternative detox probe for AG_DETOX_P235	AGAP007237
DETOX_156_PI422610884	0.0125114	2.10083	down	1.07096	COEAE5G - Carboxylesterase; target probed by LSTM-AGAM-DETOX V3 probe agam-detox-1K6; alternative detox probe for AG_DETOX_P052	AGAP006726
CUST_745_PI422575199	0.024807	2.10063	up	1.07082	adenylate cyclase	AGAP005319
CUST_5305_PI422575199	0.0223291	2.10043	down	1.07068	elongase	AGAP013219
CUST_5731_PI422575199	0.0187981	2.09848	down	1.06934	elongation factor 1 alpha	AGAP003541
CUST_386_PI422575199	0.0375204	2.09831	down	1.06923	isoform a	AGAP005020
CUST_13956_PI422575199	0.0194657	2.09701	up	1.06833	cytochrome p450	AGAP012850
CUST_1933_PI422575199	0.0180138	2.09645	down	1.06795	lethal isoform b	AGAP006452
CUST_13239_PI422575199	0.0346488	2.095	down	1.06695	AGAP010014-PA [Anopheles gambiae str. PEST]	AGAP010014
DETOX_714_PI422610884	0.0424675	2.0949	up	1.06688	PX14 - Peroxidase; target probed by LSTM-AGAM-DETOX V3 probe agam-detox-1J16; alternative detox probe for AG_DETOX_P238	AGAP003714
CUST_9954_PI422575199	0.0374095	2.09336	down	1.06582	amyloid protein-binding protein 2	AGAP011356
CUST_623_PI422575199	0.0388786	2.09309	down	1.06564	AGAP005217-PA [Anopheles gambiae str. PEST]	AGAP005217
DETOX_838_PI422610884	0.0458326	2.09278	up	1.06542	XD24352 - Xanthine dehydrogenase; target probed by LSTM-AGAM-DETOX V3 probe agam-detox-2F2	AGAP007918
CUST_7130_PI422575199	0.00519161	2.09115	up	1.0643	cathepsin b	AGAP004533
CUST_10806_PI422575199	0.00609217	2.08966	up	1.06327	inorganic phosphate cotransporter	AGAP012251
CUST_7025_PI422575199	0.0263105	2.08956	down	1.0632	glycerol-3-phosphate dehydrogenase	AGAP004437
CUST_6716_PI422575199	0.0350769	2.08956	up	1.0632	chromatin regulatory protein sir2	AGAP001458
CUST_5361_PI422575199	0.0481815	2.08902	down	1.06283	serine protease	AGAP013184
CUST_5912_PI422575199	0.00783193	2.08864	down	1.06257		AGAP003656
CUST_7283_PI422575199	0.00673642	2.08686	down	1.06134	mitochondrial atp synthase coupling factor 6	AGAP004616
CUST_253_PI422575199	0.0109903	2.08574	up	1.06056	AGAP001078-PA [Anopheles gambiae str. PEST]	AGAP004894
CUST_12228_PI422575199	0.0268418	2.08565	down	1.0605	itg-containing peptide	AGAP008993
CUST_11482_PI422575199	0.0165542	2.08556	down	1.06044	isoform b	AGAP008197
CUST_11344_PI422575199	0.0392004	2.08444	up	1.05966	sensory appendage protein	AGAP008051
CUST_13787_PI422575199	0.0290064	2.08335	up	1.05891	anopheles gambiae pest agap012665-pb	AGAP012665
DETOX_712_PI422610884	0.0471425	2.08124	up	1.05744	PX14 - Peroxidase; target probed by LSTM-AGAM-DETOX V3 probe agam-detox-1J16	AGAP003714
DETOX_793_PI422610884	0.0175063	2.0809	down	1.05721	SP8907 - Serine protease; target probed by LSTM-AGAM-DETOX V3 probe agam-detox-2D2	AGAP003641
CUST_10307_PI422575199	0.0410936	2.08075	down	1.0571	myosin i	AGAP011725
CUST_11538_PI422575199	0.0256747	2.08068	up	1.05705	nitric oxide synthase	AGAP008255
CUST_8594_PI422575199	0.00977682	2.07968	down	1.05636	atp synthase subunit mitochondrial	AGAP000260
CUST_2857_PI422575199	0.00519161	2.07965	up	1.05634	preimplantation protein 3	AGAP007306
CUST_10680_PI422575199	0.0275688	2.07932	up	1.05611	serine threonine-protein kinase rio1	AGAP012121
CUST_1698_PI422575199	0.0495159	2.078	down	1.0552	AGAP006190-PA [Anopheles gambiae str. PEST]	AGAP006190
CUST_2211_PI422575199	0.0211006	2.07782	up	1.05507	smaug protein	AGAP006702
CUST_11046_PI422575199	0.0167744	2.07713	down	1.05459	isoform a	AGAP007751
CUST_3259_PI422575199	0.0124517	2.07547	down	1.05344	mitochondrial cytochrome c oxidase subunit 6b	AGAP013092
CUST_7777_PI422575199	0.0214718	2.07494	up	1.05307	sg1-like salivary protein	AGAP000607
CUST_5732_PI422575199	0.0149168	2.07448	down	1.05275	elongation factor 1 alpha	AGAP003541
CUST_11155_PI422575199	0.0132628	2.07369	up	1.0522	dhfr-coamplified protein	AGAP007860
DETOX_335_PI422610884	0.0164505	2.07314	down	1.05182	CYP4C27 - Cytochrome P450 monooxygenase; target probed by LSTM-AGAM-DETOX V3 probe agam-detox-1C20	AGAP009246
CUST_7864_PI422575199	0.0324583	2.07294	up	1.05168	cec-a	AGAP000692
CUST_4682_PI422575199	0.0390751	2.07253	up	1.05139	dna topoisomerase 2-binding protein 1	AGAP002760
CUST_6427_PI422575199	0.0107683	2.07198	down	1.05101	dihydrolipoamide succinyltransferase component of 2-oxoglutarate dehydrogenase	AGAP004055
CUST_11812_PI422575199	0.0201925	2.07167	down	1.0508	mothers against dpp	AGAP008551
DETOX_155_PI422610884	0.012565	2.07095	down	1.0503	COEAE5G - Carboxylesterase; target probed by LSTM-AGAM-DETOX V3 probe agam-detox-1K6	AGAP006726
CUST_8040_PI422575199	0.0496889	2.06969	up	1.04941	mitochondrial solute carrier	AGAP000097
CUST_4121_PI422575199	0.0159349	2.06724	down	1.0477	troponin invertebrate	AGAP002350
DETOX_138_PI422610884	0.00682669	2.06651	up	1.04719	COEAE2D - Carboxylesterase, incorrectly named as COEAE2E in Ensembl; target probed by LSTM-AGAM-DETOX V3 probe agam-detox-1G4; alternative detox probe for AG_DETOX_P046	AGAP005757
CUST_4125_PI422575199	0.0145416	2.06611	down	1.04692	troponin invertebrate	AGAP002350
CUST_1187_PI422575199	0.0058438	2.06536	up	1.0464	cuticular protein 67b	AGAP006497
CUST_4123_PI422575199	0.0160445	2.06393	down	1.04539	troponin invertebrate	AGAP002350
CUST_9432_PI422575199	0.016941	2.06385	up	1.04534	AGAP010789-PA [Anopheles gambiae str. PEST]	AGAP010789
DETOX_96_PI422610884	0.0465285	2.06345	up	1.04506	COE09895 - Putative Carboxylesterase ; alternative detox probe for AG_DETOX_P027	AGAP010911
CUST_11612_PI422575199	0.033297	2.06182	down	1.04392	organic cation transporter 1	AGAP008335
CUST_7607_PI422575199	0.01767	2.06068	up	1.04312	serine threonine protein kinase	AGAP001752
CUST_12692_PI422575199	0.0105478	2.06065	up	1.0431	salivary secreted mucin 3	AGAP009473
CUST_3142_PI422575199	0.0337814	2.05917	up	1.04206	glucosyl glucuronosyl transferases	AGAP007589
CUST_14002_PI422575199	0.0188936	2.05907	up	1.04199	n-glycosylase dna lyase	AGAP012898
CUST_1888_PI422575199	0.0231527	2.05816	down	1.04136	isoform b	AGAP006410
CUST_13693_PI422575199	0.0344645	2.05765	down	1.041	anopheles gambiae pest agap012552-pa	AGAP012552
CUST_12693_PI422575199	0.00916282	2.05756	up	1.04093	salivary secreted mucin 3	AGAP009473
DETOX_700_PI422610884	0.0256747	2.05743	up	1.04085	PX11 - Peroxidase; target probed by LSTM-AGAM-DETOX V3 probe agam-detox-1J23	AGAP004038
CUST_8596_PI422575199	0.0117033	2.05705	down	1.04058	atp synthase subunit mitochondrial	AGAP000260
CUST_3887_PI422575199	0.0338967	2.05687	up	1.04045	odorant-binding protein 99a	AGAP002188
CUST_5730_PI422575199	0.0182274	2.05679	down	1.04039	elongation factor 1 alpha	AGAP003541
CUST_11063_PI422575199	0.0139553	2.05659	down	1.04025	mitochondrial cytochrome c oxidase subunit vic	AGAP007768
CUST_12118_PI422575199	0.0149168	2.05644	down	1.04015	protoheme ix mitochondrial	AGAP008884
CUST_2918_PI422575199	0.0134811	2.0546	up	1.03886	exuperantia 1	AGAP007365
CUST_11453_PI422575199	0.019231	2.05361	up	1.03816	abhydrolase domain-containing protein 4	AGAP008167
CUST_6497_PI422575199	0.0143125	2.05315	up	1.03784	lachesin	AGAP004108
CUST_609_PI422575199	0.0189933	2.05283	down	1.03762	serpin 18 non-inhibitory serine protease inhibitor	AGAP007691
CUST_2719_PI422575199	0.00682669	2.05278	up	1.03758	serpin 10 plasmodium-related inhibitory serine protease inhibitor	AGAP005246
CUST_9932_PI422575199	0.0159471	2.05211	down	1.03711	failed axon connections protein	AGAP011334
CUST_3066_PI422575199	0.0421895	2.04987	down	1.03553	mitochondrial ribosomal protein s22	AGAP007519
DETOX_523_PI422610884	0.00764541	2.04838	up	1.03448	Cytochrome_b5 - Cytochrome b5; target probed by LSTM-AGAM-DETOX V3 probe agam-detox-1M8	AGAP007121
CUST_7132_PI422575199	0.0112644	2.04817	down	1.03434	isoform a	AGAP004543
DETOX_337_PI422610884	0.00802409	2.04798	up	1.0342	CYP4C28 - Cytochrome P450 monooxygenase; target probed by LSTM-AGAM-DETOX V3 probe agam-detox-1C24	AGAP010414
CUST_11345_PI422575199	0.0153674	2.04671	up	1.03331	protein serine threonine	AGAP008052
CUST_13424_PI422575199	0.0347698	2.04564	up	1.03255	poly -binding	AGAP010200
CUST_2085_PI422575199	0.024214	2.04251	down	1.03034	zinc finger protein	AGAP006592
CUST_1551_PI422575199	0.00916282	2.04064	down	1.02902	AGAP006067-PA [Anopheles gambiae str. PEST]	AGAP006067
CUST_9077_PI422575199	0.0471425	2.0404	up	1.02886	odorant-binding protein 99c	AGAP010409
CUST_12626_PI422575199	0.0363298	2.04019	down	1.0287	n-acetyllactosaminide beta- -n-	AGAP009403
CUST_6426_PI422575199	0.0111165	2.04017	down	1.02869	dihydrolipoamide succinyltransferase component of 2-oxoglutarate dehydrogenase	AGAP004055
CUST_5254_PI422575199	0.00408696	2.04016	down	1.02868	ankyrin repeat domain-containing protein 27	AGAP003151
CUST_4124_PI422575199	0.0164505	2.0397	down	1.02836	troponin invertebrate	AGAP002350
CUST_1585_PI422575199	0.0180518	2.03909	up	1.02793	nanos	AGAP006098
CUST_8478_PI422575199	0.0170957	2.03853	down	1.02753	acyl-coenzyme a:6-aminopenicillanic-acid-acyltransferase 40 kda form	AGAP000023
CUST_6487_PI422575199	0.0124517	2.03738	down	1.02672	39s ribosomal protein l43	AGAP004100
CUST_3806_PI422575199	0.0135116	2.03732	down	1.02667	isoform a	AGAP002135
CUST_13857_PI422575199	0.0352218	2.03727	down	1.02664	anopheles gambiae pest agap012739-pa	AGAP012739
CUST_2652_PI422575199	0.0058438	2.03569	up	1.02552	cytochrome b5	AGAP007121
CUST_4885_PI422575199	0.0249161	2.03464	down	1.02477	mitochondrial import inner membrane translocase subunit tim16	AGAP013212
CUST_3373_PI422575199	0.00962324	2.03456	down	1.02472	tropomyosin invertebrate	AGAP001797
CUST_4313_PI422575199	0.0275223	2.03453	down	1.0247	dcn1-like protein 4	AGAP002513
CUST_4122_PI422575199	0.0127082	2.03336	down	1.02386	troponin invertebrate	AGAP002350
CUST_2868_PI422575199	0.0314007	2.03222	up	1.02305	AGAP007315-PA [Anopheles gambiae str. PEST]	AGAP007315
DETOX_434_PI422610884	0.0339145	2.03041	up	1.02177	CYP6AK1 - Cytochrome P450 monooxygenase; target probed by LSTM-AGAM-DETOX V3 probe agam-detox-1E23	AGAP010961
CUST_1378_PI422575199	0.0214884	2.02907	up	1.02082	mediator complex subunit 8	AGAP005909
DETOX_590_PI422610884	0.0261157	2.0276	down	1.01978	GSTD2 - Glutathion S-transferase; target probed by LSTM-AGAM-DETOX V3 probe agam-detox-1M12	AGAP004165
CUST_8076_PI422575199	0.0181553	2.02105	down	1.0151	darkener of isoform s	AGAP000847
DETOX_137_PI422610884	0.00796496	2.02056	up	1.01476	COEAE2D - Carboxylesterase, incorrectly named as COEAE2E in Ensembl; target probed by LSTM-AGAM-DETOX V3 probe agam-detox-1G4	AGAP005757
CUST_1488_PI422575199	0.0443611	2.01762	up	1.01265	pupal cuticle	AGAP006009
CUST_5461_PI422575199	0.00638853	2.01728	down	1.01241	nadh:ubiquinone dehydrogenase	AGAP003325
CUST_11634_PI422575199	0.0271751	2.017	up	1.01221	sodium solute symporter	AGAP008359
CUST_792_PI422575199	0.00967918	2.01525	down	1.01096	pq loop repeat-containing protein 3	AGAP005360
CUST_11166_PI422575199	0.0203114	2.01517	up	1.0109	maintenance of ploidy protein mob1	AGAP007872
CUST_10023_PI422575199	0.0307848	2.015	down	1.01078	sodium-dependent phosphate transporter	AGAP011426
CUST_3074_PI422575199	0.0433505	2.01487	down	1.01068	coronin-2b-like isoform 3	AGAP007525
CUST_10262_PI422575199	0.0350769	2.01398	down	1.01005	sugar transporter	AGAP011680
CUST_5010_PI422575199	0.0135116	2.01394	up	1.01002	carbonic anhydrase	AGAP002992
CUST_11413_PI422575199	0.0205972	2.01208	up	1.00869	receptor-type tyrosine-protein phosphatase n2	AGAP008127
CUST_13505_PI422575199	0.0262845	2.01108	down	1.00797	yellow protein	AGAP010280
CUST_7404_PI422575199	0.0493849	2.0108	down	1.00777	isoform b	AGAP001590
CUST_7188_PI422575199	0.0463963	2.0106	down	1.00763	phosphatase 1 binding protein	AGAP001520
DETOX_136_PI422610884	0.00682669	2.00971	up	1.00699	COEAE2D - Carboxylesterase, incorrectly named as COEAE2E in Ensembl; target probed by LSTM-AGAM-DETOX V3 probe agam-detox-1G4	AGAP005757
CUST_4314_PI422575199	0.0281219	2.00821	down	1.00591	isoform a	AGAP002513
CUST_2466_PI422575199	0.0259834	2.00811	up	1.00584	importin beta-4	AGAP006942
CUST_7447_PI422575199	0.0225399	2.00768	up	1.00553	isoform b	AGAP001638
CUST_12134_PI422575199	0.00979558	2.00709	up	1.00511	sugar transporter	AGAP008900
CUST_7491_PI422575199	0.00673642	2.00654	down	1.00471		AGAP001662
CUST_5009_PI422575199	0.00954964	2.00455	up	1.00328	carbonic anhydrase	AGAP002992
CUST_13474_PI422575199	0.0404053	2.00381	up	1.00275	aldo-keto reductase	AGAP010250
CUST_8078_PI422575199	0.0302626	2.00226	down	1.00163	darkener of isoform s	AGAP000847
CUST_11260_PI422575199	0.0411921	2.00203	up	1.00146	tudor domain-containing protein 5	AGAP007965
DETOX_219_PI422610884	0.0215635	2.00203	up	1.00146	CYP12F2 - Cytochrome P450 monooxygenase; target probed by LSTM-AGAM-DETOX V3 probe agam-detox-1F1; alternative detox probe for AG_DETOX_P073	AGAP008021
CUST_11208_PI422575199	0.0170673	2.00006	up	1.00004	hiv-1 rev binding protein	AGAP007912
